# Supplementary material for: Genetic Diversity and Interpopulation Variability of the Hong Kong Newt (Paramesotriton hongkongensis) in an Urbanized and Deforested Landscape
Source: Ecol Evol. 2025 Apr 7;15(4):e70849. doi: 10.1002/ece3.70849 (PMC11974448; doi:10.1002/ece3.70849)
Supplement: Supplementary file 1 — Data S1. [file ECE3-15-e70849-s001.xlsx]

## Sheet: Sheet1 (2)
Phon07	Phon16	Phon18	Phon23	Phon36	Phon60	Phon65
SP01	1	0	160	164	178	214	250	250	324	344	275	283	202	222	286	294
SP02	1	0	170	210	150	178	246	254	340	348	271	275	186	198	318	326
SP03	1	0	162	198	158	158	234	250	324	348	271	275	186	202	282	314
SP04	1	0	198	210	154	170	250	250	320	344	271	275	214	214	318	318
SP05	1	0	198	210	154	154	246	250	340	348	275	287	186	222	314	322
SP06	1	0	160	198	154	178	238	238	340	348	287	291	198	202	282	282
SP07	1	0	170	210	154	214	250	250	348	360	275	291	186	222	298	318
SP08	1	0	198	210	166	178	238	250	324	340	271	291	198	210	318	318
SP09	1	0	170	198	178	178	250	250	344	364	275	287	186	198	282	318
SP10	1	0	162	170	166	178	238	250	328	364	271	303	198	202	282	318
SP11	1	0	168	170	154	178	254	254	340	360	291	291	202	222	298	318
SP12	1	0	162	162	174	178	238	246	348	348	271	271	186	222	318	318
SP13	1	0	198	198	178	178	222	250	320	348	271	287	206	218	286	294
SP14	1	0	170	210	150	154	238	250	320	328	275	299	186	218	286	326
SP15	1	0	162	170	178	178	238	246	348	348	275	279	218	222	318	318
SP16	1	0	162	162	150	174	238	250	320	360	275	291	218	218	282	318
SP17	1	0	170	210	174	178	250	250	324	324	291	291	186	198	318	318
SP18	1	0	162	198	154	178	250	250	344	348	283	291	186	222	282	318
SP19	1	0	166	170	130	130	254	258	348	348	279	291	202	210	286	318
SP20	1	0	198	210	150	178	250	250	324	348	271	275	186	186	282	318
SP21	1	0	170	210	170	178	238	250	324	340	279	279	186	226	282	318
SP22	1	0	190	210	170	174	222	238	340	360	275	279	190	218	314	318
SP23	1	0	162	170	166	170	250	250	328	364	275	287	186	210	282	318
SP24	1	0	162	162	174	178	226	238	340	360	279	287	186	186	282	294
SP25	1	0	162	162	154	170	250	250	360	360	279	279	210	222	318	318
SP26	1	0	162	210	170	174	250	250	352	360	279	295	202	210	318	318
SP27	1	0	170	214	138	166	226	246	344	360	271	287	202	202	278	278
SP28	1	0	170	170	138	158	250	254	324	360	279	287	186	202	326	326
SP29	1	0	162	166	134	174	226	230	348	360	275	279	194	226	286	286
SP30	1	0	162	198	138	150	226	234	324	344	279	295	194	218	298	298
SP31	1	0	168	198	166	174	238	254	348	348	267	279	186	218	318	326
SP33	1	0	168	198	138	178	250	250	340	360	267	279	222	222	298	318
PFL01	2	0	222	222	138	138	246	246	336	340	279	279	222	222	298	314
PFL02	2	0	190	218	154	162	230	246	328	348	279	283	202	202	278	314
PFL03	2	0	218	218	162	166	230	230	328	340	279	287	226	226	306	306
PFL04	2	0	186	190	150	166	226	230	352	368	271	275	174	186	290	290
PFL05	2	0	186	186	166	214	234	242	340	356	271	291	226	234	290	302
PFL06	2	0	186	186	170	170	234	246	348	388	279	287	214	214	306	314
PFL07	2	0	186	186	166	214	230	234	324	344	287	287	190	190	278	278
PFL08	2	0	186	186	150	150	230	242	356	364	287	279	222	222	274	290
PFL09	2	0	186	186	170	138	230	246	348	368	279	287	210	210	298	314
PFL10	2	0	186	186	186	186	230	230	348	368	279	287	210	210	298	314
PFL11	2	0	210	246	138	138	246	246	336	344	279	279	246	246	278	306
PFL12	2	0	210	214	166	170	230	234	348	352	279	287	202	210	278	314
PFL13	2	0	184	214	166	170	234	234	348	348	287	287	202	226	298	314
PFL14	2	0	214	226	150	150	230	230	336	344	283	287	210	210	306	314
PFL15	2	0	184	214	166	170	230	234	336	340	283	287	202	202	314	314
PFL16	2	0	226	246	170	214	230	234	336	348	283	283	222	222	278	314
PFL17	2	0	210	246	150	170	230	230	328	368	271	279	210	226	278	314
PFL18	2	0	206	206	166	214	234	234	336	348	287	287	214	214	278	306
PFL19	2	0	172	198	150	150	230	234	336	344	283	287	202	202	278	314
PFL20	2	0	176	176	150	150	230	230	336	336	283	287	202	202	278	314
PFL21	2	0	206	206	150	150	230	230	336	368	279	287	210	210	306	318
PFL22	2	0	194	194	150	170	230	246	336	336	275	279	202	226	290	298
PFL23	2	0	214	218	166	170	230	230	344	348	279	283	222	222	278	314
PFL24	2	0	176	206	150	166	246	246	344	368	279	279	202	226	278	306
PFL25	2	0	202	206	150	170	230	234	344	368	287	287	202	202	298	306
PFL26	2	0	206	206	150	166	230	246	328	336	271	279	226	226	278	298
PFL27	2	0	176	276	150	166	230	234	328	348	275	287	226	226	278	298
PFL28	2	0	158	224	150	150	230	230	336	368	287	287	202	202	278	314
PFL29	2	0	202	206	150	150	234	246	336	348	283	287	202	202	278	314
PFL30	2	0	272	202	150	166	230	234	336	336	275	287	182	202	314	314
PFL31	2	0	168	180	170	170	234	234	336	340	283	287	202	202	306	314
TT01	3	0	184	214	158	158	226	242	348	352	279	291	222	246	266	330
TT02	3	0	184	206	138	158	230	230	348	360	275	279	202	202	266	298
TT03	3	0	184	184	174	186	234	246	348	352	279	287	194	194	294	330
TT04	3	0	180	184	154	158	226	226	344	352	279	291	186	246	298	302
TT05	3	0	184	214	166	178	226	226	344	356	287	287	182	190	266	306
TT06	3	0	168	184	154	186	222	230	340	340	283	291	182	190	266	330
TT07	3	0	180	214	158	178	242	246	336	344	283	287	218	246	266	294
TT08	3	0	176	214	154	166	226	226	360	360	275	287	182	182	266	306
TT09	3	0	188	188	138	138	222	230	336	372	275	287	226	226	266	306
TT10	3	0	160	184	158	158	230	234	336	344	275	287	186	186	266	294
TT11	3	0	210	214	138	190	226	230	340	352	279	283	194	246	302	310
TT12	3	0	168	214	134	166	226	230	364	372	279	287	182	194	314	322
TT13	3	0	184	210	138	186	230	242	344	364	279	299	182	194	266	298
TT14	3	0	194	206	154	190	230	254	364	380	279	287	214	246	290	294
TT15	3	0	188	188	138	170	210	238	336	348	279	275	186	206	266	270
TT16	3	0	180	184	138	170	230	242	352	352	275	287	190	190	282	302
TT17	3	0	206	218	154	154	226	226	344	364	283	283	186	186	266	266
TT18	3	0	160	180	166	166	222	226	340	344	279	287	186	226	302	330
TT19	3	0	164	226	134	170	222	230	336	344	283	287	226	226	294	294
TT20	3	0	156	226	138	158	222	226	348	348	275	279	186	202	306	310
TT21	3	0	160	214	186	186	226	226	340	360	271	287	202	202	298	302
TT22	3	0	184	216	158	158	230	234	348	348	275	283	226	246	266	282
TT23	3	0	206	210	138	154	222	230	336	344	279	279	190	194	266	266
TT24	3	0	214	214	138	138	226	230	340	340	283	287	182	222	302	310
TT25	3	0	170	226	138	186	226	230	344	352	275	279	226	226	282	302
TT26	3	0	284	210	170	186	234	246	340	340	283	299	194	226	294	306
TT27	3	0	166	170	138	138	234	246	344	344	275	287	226	226	298	298
TT28	3	0	184	214	170	170	222	230	344	348	279	283	190	218	290	306
TT29	3	0	166	184	166	166	226	234	336	352	275	287	190	218	270	330
TT30	3	0	180	214	158	178	226	242	344	352	287	291	182	218	-9	-9
TT31	3	0	184	210	150	154	230	234	336	352	279	287	182	218	294	330
PNS01	4	0	206	222	170	202	246	246	336	348	283	283	182	222	278	314
PNS02	4	0	190	222	134	166	246	246	336	368	283	299	202	226	298	314
PNS03	4	0	164	190	134	170	238	238	340	344	271	275	198	222	298	314
PNS04	4	0	202	206	190	206	226	238	316	352	275	291	194	226	298	306
PNS05	4	0	206	214	170	174	238	250	-9	372	275	291	182	210	310	310
PNS06	4	0	198	234	150	162	234	242	336	340	271	271	226	246	286	326
PNS07	4	0	202	218	170	170	238	250	324	352	275	279	214	214	298	310
PNS08	4	0	178	234	186	218	222	246	344	348	275	275	202	202	266	-9
PNS09	4	0	222	234	166	170	238	246	-9	-9	271	291	222	242	286	306
PNS10	4	0	174	174	162	166	238	242	340	344	275	279	198	198	274	314
PNS11	4	0	170	214	154	186	226	226	348	348	271	283	186	218	298	302
PNS12	4	0	194	246	150	166	226	226	360	364	283	291	218	230	302	310
PNS13	4	0	168	218	166	186	242	250	352	352	271	283	202	218	314	318
PNS14	4	0	202	206	174	174	222	230	340	348	271	283	218	222	298	306
PNS15	4	0	184	226	158	158	222	254	340	348	283	283	194	210	302	302
PNS16	4	0	214	222	162	166	238	238	340	372	279	287	194	194	282	322
PNS17	4	0	198	226	146	162	230	230	328	364	271	275	242	242	306	322
PNS18	4	0	210	226	138	170	238	242	344	348	275	287	198	210	278	298
PNS19	4	0	148	160	134	134	254	258	332	356	287	287	198	202	294	298
PNS20	4	0	206	214	150	166	226	226	344	344	283	283	206	222	294	306
PNS21	4	0	214	222	170	170	226	238	324	356	271	283	206	242	302	306
PNS22	4	0	218	234	150	170	226	234	340	372	275	283	194	198	302	310
PNS23	4	0	202	210	138	150	234	250	328	348	271	291	198	198	298	298
PNS24	4	0	202	222	138	190	222	226	344	376	275	291	218	218	310	318
PNS25	4	0	164	214	162	170	222	234	348	372	279	291	218	222	266	298
PNS26	4	0	160	194	146	166	226	234	348	360	275	279	206	222	298	302
PNS27	4	0	206	210	150	174	226	234	324	368	279	287	186	186	270	306
PNS28	4	0	178	210	170	174	226	230	344	356	279	291	202	218	294	298
PNS29	4	0	198	210	174	174	222	250	332	360	287	287	202	242	310	326
PNS30	4	0	160	186	134	134	226	238	372	372	283	291	214	214	298	302
SM01	5	0	156	156	166	170	250	258	344	352	279	283	190	238	326	330
SM02	5	0	168	222	162	174	234	238	352	356	275	287	198	206	306	318
SM03	5	0	202	226	134	134	242	246	348	356	275	287	194	206	302	326
SM04	5	0	210	210	178	178	222	230	372	380	275	287	214	226	302	306
SM05	5	0	186	202	158	170	222	234	352	352	279	283	198	202	302	318
SM06	5	0	182	214	178	182	226	238	344	364	279	287	214	226	258	282
SM07	5	0	166	166	166	166	222	238	344	348	279	299	202	230	274	282
SM08	5	0	158	158	174	178	222	226	344	356	279	287	202	210	310	314
SM09	5	0	210	238	174	174	218	226	340	344	275	279	214	234	302	318
SM10	5	0	202	222	150	174	226	258	340	344	283	287	214	226	298	318
SM11	5	0	182	218	174	186	222	226	364	364	279	283	214	226	282	318
SM12	5	0	158	210	162	198	238	242	336	340	279	283	218	226	310	314
SM13	5	0	210	218	154	158	234	234	340	360	275	287	186	246	298	306
SM14	5	0	170	170	138	174	222	242	328	344	291	299	214	214	310	310
SM15	5	0	218	222	158	158	234	254	348	364	275	287	206	206	302	310
SM16	5	0	182	222	170	174	226	230	340	344	279	283	182	202	286	290
SM17	5	0	210	234	158	178	238	238	336	356	279	279	194	194	290	306
SM18	5	0	160	164	170	174	222	226	340	340	279	279	198	198	290	298
SM19	5	0	156	214	138	138	230	238	372	372	279	279	198	246	318	322
SM20	5	0	214	226	170	174	234	234	372	380	271	291	202	222	266	306
SM21	5	0	162	218	174	174	222	226	340	348	271	291	198	206	298	302
SM22	5	0	182	218	162	170	250	250	340	372	271	275	202	234	266	282
SM23	5	0	162	222	138	138	226	238	348	376	275	279	210	210	258	306
SM24	5	0	210	250	166	174	234	238	348	368	275	295	206	210	310	310
SM25	5	0	202	206	186	186	238	246	356	360	291	299	218	234	306	314
SM26	5	0	198	218	134	134	226	234	336	340	271	271	182	194	298	326
SM27	5	0	158	158	174	182	226	246	344	356	271	299	194	194	310	318
SM28	5	0	174	238	166	170	246	258	340	352	279	291	194	194	298	310
SM29	5	0	190	218	154	166	238	238	340	348	271	299	182	198	274	330
SM30	5	0	194	222	170	170	238	238	344	348	271	279	170	206	302	306
TPK01	6	0	226	238	138	170	226	238	360	360	279	287	194	234	294	314
TPK02	6	0	226	226	138	138	226	230	340	356	279	279	194	194	314	318
TPK03	6	0	190	238	138	170	226	230	340	356	279	287	214	214	314	322
TPK04	6	0	206	226	138	138	230	242	340	348	287	287	218	234	314	314
TPK05	6	0	226	238	138	174	230	250	348	356	283	287	186	218	318	326
TPK06	6	0	226	238	138	138	226	230	340	344	279	287	194	234	310	314
TPK07	6	0	206	226	138	138	226	226	340	348	279	283	170	194	286	302
TPK08	6	0	166	166	138	138	230	242	360	360	271	279	194	234	314	314
TPK09	6	0	210	226	-9	-9	226	226	340	356	275	275	214	214	298	314
TPK10	6	0	188	210	170	170	226	242	340	348	275	291	182	194	310	314
TPK11	6	0	164	164	138	138	226	226	356	356	275	291	234	234	314	314
TPK12	6	0	168	226	138	182	222	230	348	356	283	283	202	218	314	326
TPK13	6	0	238	238	138	170	230	230	340	340	271	271	194	234	310	314
TPK14	6	0	226	238	-9	-9	230	234	348	356	267	267	234	234	314	314
TPK15	6	0	206	226	170	170	226	226	340	340	275	287	194	194	314	322
TPK16	6	0	226	226	-9	-9	226	242	356	360	275	283	182	194	302	314
TPK17	6	0	226	226	-9	-9	230	242	340	340	271	279	234	234	314	314
TPK18	6	0	166	240	170	170	226	230	356	356	283	291	194	234	314	322
TPK19	6	0	226	240	138	138	226	230	356	356	275	283	170	234	314	318
TPK20	6	0	226	238	138	170	230	230	348	356	275	283	182	218	310	314
TPK21	6	0	210	226	138	138	242	266	348	356	283	283	234	234	314	314
TPK22	6	0	190	226	138	138	226	226	356	356	283	287	234	234	294	318
TPK23	6	0	222	226	138	158	230	230	340	356	275	275	170	222	310	314
TPK24	6	0	190	226	138	138	226	230	340	356	275	287	170	170	294	322
TPK25	6	0	190	206	134	138	226	242	356	356	287	287	170	194	290	314
TPK26	6	0	226	238	138	170	230	242	356	356	283	283	218	218	294	314
TPK27	6	0	210	226	138	138	226	242	340	340	275	283	182	194	314	314
TPK28	6	0	210	238	134	138	226	230	348	356	275	283	194	194	294	318
TPK29	6	0	226	230	138	138	230	238	356	356	271	291	234	234	314	318
TPK30	6	0	164	226	138	138	226	226	348	356	275	291	194	194	314	314
KP01	7	0	218	218	150	154	250	250	344	344	279	287	194	194	254	318
KP02	7	0	160	160	138	186	-9	230	356	356	275	299	194	194	254	318
KP03	7	0	206	214	154	182	234	258	356	376	279	279	218	218	298	310
KP04	7	0	182	206	154	170	242	242	328	352	279	279	182	198	270	302
KP05	7	0	210	222	138	182	226	226	344	364	279	287	182	186	298	298
KP06	7	0	168	184	138	150	222	230	344	348	287	287	226	226	310	322
KP07	7	0	214	218	138	138	230	234	328	348	279	279	198	198	298	310
KP08	7	0	164	206	138	142	226	242	344	348	275	287	194	194	298	310
KP09	7	0	206	210	150	158	242	250	356	356	287	287	198	198	274	290
KP10	7	0	158	210	150	182	234	254	344	348	271	291	178	190	298	302
KP11	7	0	158	210	170	182	234	242	348	368	287	287	178	222	298	302
KP12	7	0	170	222	138	138	230	242	348	352	279	279	194	194	290	306
KP13	7	0	174	174	178	182	222	230	328	348	271	283	194	194	290	326
KP14	7	0	182	210	138	150	222	258	348	364	275	287	198	218	298	310
KP15	7	0	210	226	150	154	226	226	348	372	275	287	206	206	286	306
KP16	7	0	202	206	138	170	226	250	332	352	279	295	198	198	270	314
KP17	7	0	214	218	138	186	230	258	352	384	275	279	186	186	290	318
KP18	7	0	178	206	170	182	226	226	340	352	275	287	178	178	290	302
KP19	7	0	174	194	154	182	246	250	348	372	279	279	186	194	290	298
KP20	7	0	174	202	154	158	234	242	328	352	279	295	198	230	282	326
KP21	7	0	218	222	150	158	238	242	340	352	275	287	214	230	302	322
KP22	7	0	206	218	150	174	226	242	336	352	275	279	186	198	290	302
KP23	7	0	166	174	170	182	226	234	344	360	-9	-9	178	182	302	310
KP24	7	0	158	170	138	150	234	242	352	364	271	287	222	230	282	306
KP25	7	0	170	214	150	186	238	258	332	364	291	295	174	178	270	294
KP26	7	0	174	210	138	182	242	250	332	356	279	291	194	194	270	282
KP27	7	0	174	214	138	150	222	226	348	364	279	279	202	230	254	294
KP28	7	0	214	222	150	150	226	242	352	364	279	279	186	186	282	290
KP29	7	0	194	206	138	170	246	250	352	360	279	279	194	198	262	302
KP30	7	0	206	210	150	158	242	258	348	364	275	279	194	194	314	318
KP31	7	0	172	202	150	174	230	234	352	356	279	287	194	218	258	290
HC01	8	0	206	206	150	170	230	254	328	352	279	287	202	202	302	306
HC02	8	0	168	168	150	154	222	262	352	368	291	287	186	186	286	290
HC03	8	0	156	222	158	182	226	262	348	364	275	287	178	178	282	314
HC04	8	0	202	206	166	182	238	262	352	368	275	279	190	190	282	310
HC05	8	0	172	202	150	154	234	242	340	368	279	291	198	202	298	314
HC06	8	0	226	226	138	150	226	246	368	368	275	275	178	186	286	286
HC07	8	0	168	202	150	170	222	234	348	352	275	287	210	218	278	322
HC08	8	0	214	222	150	150	226	242	356	368	279	279	210	210	294	314
HC09	8	0	164	206	158	170	246	254	348	368	279	287	198	202	-9	-9
HC10	8	0	172	198	170	170	222	230	352	364	275	279	190	230	306	318
HC11	8	0	176	176	170	182	222	234	364	368	271	275	210	210	310	310
HC12	8	0	206	206	162	182	222	222	348	364	279	291	210	210	318	326
HC13	8	0	168	166	138	138	242	258	352	372	279	287	198	206	262	282
HC14	8	0	214	218	150	162	222	234	340	344	279	283	186	186	306	310
HC15	8	0	176	206	150	166	230	230	352	352	271	291	178	198	298	314
HC16	8	0	210	226	-9	-9	234	242	372	380	-9	-9	202	230	254	314
HC17	8	0	210	210	150	170	230	250	352	368	279	287	202	202	298	318
HC18	8	0	176	210	138	170	222	258	328	328	279	287	190	214	302	314
HC19	8	0	172	222	150	190	230	242	328	352	275	279	202	210	318	322
HC20	8	0	176	188	150	162	238	242	348	364	279	283	206	222	278	314
HC21	8	0	194	206	150	170	222	242	328	348	279	287	214	222	258	294
HC22	8	0	182	214	138	162	242	254	356	376	279	287	210	230	326	326
HC23	8	0	158	202	150	150	230	258	352	368	275	287	190	190	282	294
HC24	8	0	170	202	150	170	222	234	348	352	275	287	210	218	282	306
HC25	8	0	158	206	150	182	226	226	348	364	287	287	198	198	286	314
HC26	8	0	170	214	150	158	234	242	344	368	279	279	214	214	306	310
HC27	8	0	188	188	150	154	222	234	368	368	275	279	174	178	290	302
HC28	8	0	216	224	150	150	226	242	356	368	279	279	210	210	294	314
HC29	8	0	158	206	158	158	230	250	368	380	275	279	230	238	302	318
HC30	8	0	158	180	150	150	222	230	348	348	275	279	222	222	266	326
MTL01	9	0	206	218	154	154	230	242	352	380	279	279	190	202	274	318
MTL02	9	0	162	206	178	218	226	230	336	344	275	279	226	238	314	314
MTL03	9	0	198	218	138	138	230	242	348	384	279	279	222	222	290	290
MTL04	9	0	210	214	138	154	226	246	320	344	271	279	198	234	282	290
MTL05	9	0	170	170	142	142	230	242	348	348	279	279	182	198	294	302
MTL06	9	0	218	218	162	166	234	246	348	388	279	279	214	214	274	302
MTL07	9	0	210	218	154	222	230	242	356	364	279	287	222	222	274	290
MTL08	9	0	176	206	150	154	-9	-9	348	348	287	287	202	202	278	318
MTL09	9	0	218	222	218	222	226	242	332	348	279	287	198	226	310	318
MTL10	9	0	206	218	138	158	230	230	344	348	279	287	190	198	274	286
MTL11	9	0	170	210	138	138	230	242	332	356	271	279	218	218	274	290
MTL12	9	0	210	210	162	170	230	246	368	380	275	279	226	226	290	290
MTL13	9	0	210	210	190	222	230	234	356	380	279	287	202	218	278	278
MTL14	9	0	210	214	150	138	234	242	336	348	279	279	186	198	270	306
MTL15	9	0	210	210	138	138	226	246	356	376	279	279	190	238	306	318
MTL16	9	0	170	226	142	218	226	226	348	384	279	291	214	214	290	302
MTL17	9	0	170	222	138	138	246	246	340	344	279	279	218	218	294	306
MTL18	9	0	210	222	138	142	242	246	348	352	271	271	198	222	290	310
MTL19	9	0	170	210	138	138	222	246	328	352	275	287	198	198	306	326
MTL20	9	0	206	210	138	158	234	242	324	332	271	279	190	210	290	294
MTL21	9	0	222	240	-9	-9	214	214	348	348	287	287	222	222	278	278
MTL22	9	0	210	218	154	222	246	246	336	368	279	287	222	222	290	290
MTL23	9	0	186	186	150	166	230	230	328	340	279	279	226	226	306	314
MTL24	9	0	226	226	170	214	230	230	324	336	275	291	242	242	302	310
MTL25	9	0	210	210	150	214	230	242	348	368	283	299	194	222	298	314
MTL31	9	0	210	222	142	170	230	246	332	352	279	279	174	174	298	318
MTL32	9	0	218	218	142	142	230	242	348	352	275	279	214	214	290	302
MTL33	9	0	190	218	138	150	230	246	344	376	275	287	234	234	298	310
MTL34	9	0	160	210	142	154	226	230	368	368	279	287	190	214	290	290
MTL35	9	0	206	210	150	154	246	246	340	340	279	279	190	198	282	286
MTL36	9	0	210	210	142	162	230	242	388	388	279	295	174	214	310	318
MTL37	9	0	192	242	138	138	226	246	332	388	283	299	218	218	274	278
MTL38	9	0	192	214	162	162	226	258	368	388	279	287	234	234	254	290
MTL39	9	0	156	176	222	222	234	258	364	364	275	279	186	234	294	298
MTL40	9	0	176	218	138	146	226	254	332	356	279	295	190	202	274	290
W01	10	0	190	242	162	162	230	246	368	372	271	291	194	222	274	302
W02	10	0	168	194	162	162	238	266	344	348	271	275	202	246	282	282
W03	10	0	156	206	166	202	242	242	340	340	275	279	202	222	282	294
W04	10	0	156	206	134	158	230	230	344	344	275	295	202	202	298	318
W05	10	0	222	238	170	174	250	250	336	336	291	299	174	174	298	302
W06	10	0	206	250	158	174	238	246	344	356	271	271	218	218	278	318
W07	10	0	210	222	166	174	222	266	348	356	271	299	178	202	294	314
W08	10	0	156	206	146	146	222	242	336	376	279	291	174	210	282	302
W09	10	0	210	222	166	174	222	266	348	356	271	299	178	202	294	310
W10	10	0	156	238	166	218	242	246	360	360	271	279	202	202	278	282
W11	10	0	206	226	170	190	222	222	376	376	275	283	202	202	282	302
W12	10	0	218	222	166	190	238	246	340	356	271	275	198	242	298	310
W13	10	0	190	226	162	162	242	246	368	368	271	275	202	202	286	302
W14	10	0	186	188	158	158	230	242	340	340	271	275	210	218	294	330
W15	10	0	198	234	162	170	218	242	336	340	276	287	198	210	282	306
W16	10	0	238	250	170	170	230	238	368	368	287	291	174	202	302	318
W17	10	0	156	206	218	218	250	250	344	356	275	291	198	246	282	302
W18	10	0	206	210	162	202	222	238	344	368	271	291	198	202	282	322
W19	10	0	198	206	146	202	230	234	344	344	275	287	206	222	298	314
W20	10	0	148	164	146	154	246	246	340	376	271	303	226	226	298	302
W21	10	0	214	218	170	170	230	250	360	360	291	291	202	214	282	282
W22	10	0	184	206	142	174	234	242	344	348	271	271	182	194	282	322
W23	10	0	164	214	170	170	238	238	340	340	271	279	198	198	306	314
W24	10	0	156	206	142	162	222	250	348	348	275	299	202	202	286	302
W25	10	0	202	234	182	182	230	230	336	336	275	279	194	222	282	322
W26	10	0	206	210	150	150	242	246	348	348	275	291	198	246	266	282
W27	10	0	156	238	154	154	266	266	340	344	291	291	198	222	282	302
W28	10	0	156	188	154	170	242	266	340	344	283	291	174	210	290	314
W29	10	0	206	210	138	158	234	266	348	356	279	291	194	206	294	318
W30	10	0	160	164	166	166	230	242	368	368	271	275	198	202	306	306

## Sheet: Sheet1
9	310	10	32	31	31	30	30	30	31	30	35	30
8lociCF7colonies			SP	PFL	TT	PNS	SM	TPK	KP	HC	MTL	W
	Pop	Phon07		Phon16		Phon18		Phon23		Phon24		Phon36		Phon48		Phon60		Phon65
SP01	SP	160	164	178	214	250	250	324	344	286	286	275	283	346	346	202	222	286	294
SP02	SP	170	210	150	178	246	254	340	348	306	310	271	275	322	322	186	198	318	326
SP03	SP	162	198	158	158	234	250	324	348	314	254	271	275	274	346	186	202	282	314
SP04	SP	198	210	154	170	250	250	320	344	286	298	271	275	322	382	214	214	318	318
SP05	SP	198	210	154	154	246	250	340	348	310	310	275	287	314	322	186	222	314	322
SP06	SP	160	198	154	178	238	238	340	348	286	362	287	291	322	322	198	202	282	282
SP07	SP	170	210	154	214	250	250	348	360	350	358	275	291	274	346	186	222	298	318
SP08	SP	198	210	166	178	238	250	324	340	314	314	271	291	322	378	198	210	318	318
SP09	SP	170	198	178	178	250	250	344	364	314	314	275	287	278	322	186	198	282	318
SP10	SP	162	170	166	178	238	250	328	364	298	318	271	303	346	346	198	202	282	318
SP11	SP	168	170	154	178	254	254	340	360	286	262	291	291	278	278	202	222	298	318
SP12	SP	162	162	174	178	238	246	348	348	354	354	271	271	346	382	186	222	318	318
SP13	SP	198	198	178	178	222	250	320	348	354	354	271	287	322	322	206	218	286	294
SP14	SP	170	210	150	154	238	250	320	328	310	310	275	299	322	322	186	218	286	326
SP15	SP	162	170	178	178	238	246	348	348	286	286	275	279	314	350	218	222	318	318
SP16	SP	162	162	150	174	238	250	320	360	294	294	275	291	346	350	218	218	282	318
SP17	SP	170	210	174	178	250	250	324	324	310	358	291	291	338	378	186	198	318	318
SP18	SP	162	198	154	178	250	250	344	348	286	286	283	291	274	322	186	222	282	318
SP19	SP	166	170	130	130	254	258	348	348	294	294	279	291	322	346	202	210	286	318
SP20	SP	198	210	150	178	250	250	324	348	314	314	271	275	278	278	186	186	282	318
SP21	SP	170	210	170	178	238	250	324	340	286	314	279	279	322	322	186	226	282	318
SP22	SP	190	210	170	174	222	238	340	360	318	318	275	279	278	278	190	218	314	318
SP23	SP	162	170	166	170	250	250	328	364	318	318	275	287	278	346	186	210	282	318
SP24	SP	162	162	174	178	226	238	340	360	290	290	279	287	274	322	186	186	282	294
SP25	SP	162	162	154	170	250	250	360	360	314	314	279	279	322	382	210	222	318	318
SP26	SP	162	210	170	174	250	250	352	360	290	354	279	295	278	278	202	210	318	318
SP27	SP	170	214	138	166	226	246	344	360	-9	-9	271	287	346	382	202	202	278	278
SP28	SP	170	170	138	158	250	254	324	360	358	358	279	287	346	346	186	202	326	326
SP29	SP	162	166	134	174	226	230	348	360	-9	-9	275	279	322	346	194	226	286	286
SP30	SP	162	198	138	150	226	234	324	344	318	318	279	295	322	346	194	218	298	298
SP31	SP	168	198	166	174	238	254	348	348	358	358	267	279	320	344	186	218	318	326
SP33	SP	168	198	138	178	250	250	340	360	286	286	267	279	344	344	222	222	298	318
PFL01	PFL	222	222	138	138	246	246	336	340	282	282	279	279	358	358	222	222	298	314
PFL02	PFL	190	218	154	162	230	246	328	348	282	298	279	283	314	350	202	202	278	314
PFL03	PFL	218	218	162	166	230	230	328	340	306	306	279	287	322	350	226	226	306	306
PFL04	PFL	186	190	150	166	226	230	352	368	270	286	271	275	274	318	174	186	290	290
PFL05	PFL	186	186	166	214	234	242	340	356	318	318	271	291	262	310	226	234	290	302
PFL06	PFL	186	186	170	170	234	246	348	388	282	282	279	287	262	310	214	214	306	314
PFL07	PFL	186	186	166	214	230	234	324	344	298	298	287	287	262	276	190	190	278	278
PFL08	PFL	186	186	150	150	230	242	356	364	282	282	287	279	306	310	222	222	274	290
PFL09	PFL	186	186	170	138	230	246	348	368	282	282	279	287	262	262	210	210	298	314
PFL10	PFL	186	186	186	186	230	230	348	368	282	282	279	287	308	312	210	210	298	314
PFL11	PFL	210	246	138	138	246	246	336	344	266	290	279	279	260	308	246	246	278	306
PFL12	PFL	210	214	166	170	230	234	348	352	282	282	279	287	276	308	202	210	278	314
PFL13	PFL	184	214	166	170	234	234	348	348	306	306	287	287	308	316	202	226	298	314
PFL14	PFL	214	226	150	150	230	230	336	344	298	298	283	287	308	316	210	210	306	314
PFL15	PFL	184	214	166	170	230	234	336	340	282	282	283	287	308	308	202	202	314	314
PFL16	PFL	226	246	170	214	230	234	336	348	298	298	283	283	312	312	222	222	278	314
PFL17	PFL	210	246	150	170	230	230	328	368	282	282	271	279	308	312	210	226	278	314
PFL18	PFL	206	206	166	214	234	234	336	348	282	282	287	287	302	312	214	214	278	306
PFL19	PFL	172	198	150	150	230	234	336	344	282	282	283	287	260	308	202	202	278	314
PFL20	PFL	176	176	150	150	230	230	336	336	278	282	283	287	260	308	202	202	278	314
PFL21	PFL	206	206	150	150	230	230	336	368	278	278	279	287	276	308	210	210	306	318
PFL22	PFL	194	194	150	170	230	246	336	336	290	290	275	279	260	312	202	226	290	298
PFL23	PFL	214	218	166	170	230	230	344	348	282	282	279	283	312	320	222	222	278	314
PFL24	PFL	176	206	150	166	246	246	344	368	282	282	279	279	262	312	202	226	278	306
PFL25	PFL	202	206	150	170	230	234	344	368	282	282	287	287	262	308	202	202	298	306
PFL26	PFL	206	206	150	166	230	246	328	336	290	290	271	279	308	308	226	226	278	298
PFL27	PFL	176	276	150	166	230	234	328	348	282	282	275	287	308	308	226	226	278	298
PFL28	PFL	158	224	150	150	230	230	336	368	298	298	287	287	308	308	202	202	278	314
PFL29	PFL	202	206	150	150	234	246	336	348	282	282	283	287	262	274	202	202	278	314
PFL30	PFL	272	202	150	166	230	234	336	336	282	306	275	287	308	308	182	202	314	314
PFL31	PFL	168	180	170	170	234	234	336	340	298	298	283	287	308	308	202	202	306	314
TT01	TT	184	214	158	158	226	242	348	352	302	302	279	291	316	316	222	246	266	330
TT02	TT	184	206	138	158	230	230	348	360	302	290	275	279	308	348	202	202	266	298
TT03	TT	184	184	174	186	234	246	348	352	306	306	279	287	336	336	194	194	294	330
TT04	TT	180	184	154	158	226	226	344	352	290	306	279	291	308	356	186	246	298	302
TT05	TT	184	214	166	178	226	226	344	356	278	282	287	287	312	336	182	190	266	306
TT06	TT	168	184	154	186	222	230	340	340	290	306	283	291	308	312	182	190	266	330
TT07	TT	180	214	158	178	242	246	336	344	278	294	283	287	308	312	218	246	266	294
TT08	TT	176	214	154	166	226	226	360	360	306	310	275	287	316	316	182	182	266	306
TT09	TT	188	188	138	138	222	230	336	372	306	322	275	287	360	360	226	226	266	306
TT10	TT	160	184	158	158	230	234	336	344	298	294	275	287	320	332	186	186	266	294
TT11	TT	210	214	138	190	226	230	340	352	310	310	279	283	312	312	194	246	302	310
TT12	TT	168	214	134	166	226	230	364	372	278	278	279	287	324	324	182	194	314	322
TT13	TT	184	210	138	186	230	242	344	364	306	310	279	299	308	312	182	194	266	298
TT14	TT	194	206	154	190	230	254	364	380	306	306	279	287	308	344	214	246	290	294
TT15	TT	188	188	138	170	210	238	336	348	302	306	279	275	308	332	186	206	266	270
TT16	TT	180	184	138	170	230	242	352	352	318	318	275	287	336	340	190	190	282	302
TT17	TT	206	218	154	154	226	226	344	364	302	294	283	283	320	352	186	186	266	266
TT18	TT	160	180	166	166	222	226	340	344	302	302	279	287	312	316	186	226	302	330
TT19	TT	164	226	134	170	222	230	336	344	306	298	283	287	356	360	226	226	294	294
TT20	TT	156	226	138	158	222	226	348	348	262	262	275	279	-9	-9	186	202	306	310
TT21	TT	160	214	186	186	226	226	340	360	298	298	271	287	312	312	202	202	298	302
TT22	TT	184	216	158	158	230	234	348	348	306	306	275	283	308	312	226	246	266	282
TT23	TT	206	210	138	154	222	230	336	344	302	302	279	279	342	324	190	194	266	266
TT24	TT	214	214	138	138	226	230	340	340	294	302	283	287	312	326	182	222	302	310
TT25	TT	170	226	138	186	226	230	344	352	306	310	275	279	322	356	226	226	282	302
TT26	TT	284	210	170	186	234	246	340	340	302	302	283	299	308	312	194	226	294	306
TT27	TT	166	170	138	138	234	246	344	344	302	302	275	287	308	308	226	226	298	298
TT28	TT	184	214	170	170	222	230	344	348	278	294	279	283	308	312	190	218	290	306
TT29	TT	166	184	166	166	226	234	336	352	298	302	275	287	348	356	190	218	270	330
TT30	TT	180	214	158	178	226	242	344	352	278	306	287	291	318	356	182	218	-9	-9
TT31	TT	184	210	150	154	230	234	336	352	282	294	279	287	332	356	182	218	294	330
PNS01	PNS	206	222	170	202	246	246	336	348	298	298	283	283	322	382	182	222	278	314
PNS02	PNS	190	222	134	166	246	246	336	368	278	278	283	299	256	366	202	226	298	314
PNS03	PNS	164	190	134	170	238	238	340	344	310	310	271	275	310	366	198	222	298	314
PNS04	PNS	202	206	190	206	226	238	316	352	302	302	275	291	322	354	194	226	298	306
PNS05	PNS	206	214	170	174	238	250	-9	372	286	286	275	291	306	374	182	210	310	310
PNS06	PNS	198	234	150	162	234	242	336	340	278	282	271	271	310	310	226	246	286	326
PNS07	PNS	202	218	170	170	238	250	324	352	274	278	275	279	302	302	214	214	298	310
PNS08	PNS	178	234	186	218	222	246	344	348	290	290	275	275	338	338	202	202	266	-9
PNS09	PNS	222	234	166	170	238	246	-9	-9	278	290	271	291	354	374	222	242	286	306
PNS10	PNS	174	174	162	166	238	242	340	344	342	346	275	279	310	310	198	198	274	314
PNS11	PNS	170	214	154	186	226	226	348	348	306	306	271	283	306	354	186	218	298	302
PNS12	PNS	194	246	150	166	226	226	360	364	290	298	283	291	322	322	218	230	302	310
PNS13	PNS	168	218	166	186	242	250	352	352	310	310	271	283	330	346	202	218	314	318
PNS14	PNS	202	206	174	174	222	230	340	348	262	286	271	283	314	314	218	222	298	306
PNS15	PNS	184	226	158	158	222	254	340	348	278	278	283	283	310	326	194	210	302	302
PNS16	PNS	214	222	162	166	238	238	340	372	270	270	279	287	322	322	194	194	282	322
PNS17	PNS	198	226	146	162	230	230	328	364	290	290	271	275	322	322	242	242	306	322
PNS18	PNS	210	226	138	170	238	242	344	348	298	298	275	287	298	366	198	210	278	298
PNS19	PNS	148	160	134	134	254	258	332	356	334	358	287	287	370	372	198	202	294	298
PNS20	PNS	206	214	150	166	226	226	344	344	282	282	283	283	338	338	206	222	294	306
PNS21	PNS	214	222	170	170	226	238	324	356	290	290	271	283	294	294	206	242	302	306
PNS22	PNS	218	234	150	170	226	234	340	372	290	290	275	283	326	330	194	198	302	310
PNS23	PNS	202	210	138	150	234	250	328	348	-9	-9	271	291	322	336	198	198	298	298
PNS24	PNS	202	222	138	190	222	226	344	376	318	318	275	291	310	334	218	218	310	318
PNS25	PNS	164	214	162	170	222	234	348	372	-9	-9	279	291	-9	-9	218	222	266	298
PNS26	PNS	160	194	146	166	226	234	348	360	262	282	275	279	-9	-9	206	222	298	302
PNS27	PNS	206	210	150	174	226	234	324	368	306	306	279	287	310	334	186	186	270	306
PNS28	PNS	178	210	170	174	226	230	344	356	290	290	279	291	314	362	202	218	294	298
PNS29	PNS	198	210	174	174	222	250	332	360	286	286	287	287	338	346	202	242	310	326
PNS30	PNS	160	186	134	134	226	238	372	372	326	326	283	291	322	370	214	214	298	302
SM01	SM	156	156	166	170	250	258	344	352	330	330	279	283	338	338	190	238	326	330
SM02	SM	168	222	162	174	234	238	352	356	322	322	275	287	354	382	198	206	306	318
SM03	SM	202	226	134	134	242	246	348	356	282	282	275	287	310	366	194	206	302	326
SM04	SM	210	210	178	178	222	230	372	380	274	274	275	287	330	346	214	226	302	306
SM05	SM	186	202	158	170	222	234	352	352	282	282	279	283	334	338	198	202	302	318
SM06	SM	182	214	178	182	226	238	344	364	290	310	279	287	326	358	214	226	258	282
SM07	SM	166	166	166	166	222	238	344	348	266	266	279	299	326	342	202	230	274	282
SM08	SM	158	158	174	178	222	226	344	356	302	302	279	287	330	330	202	210	310	314
SM09	SM	210	238	174	174	218	226	340	344	298	314	275	279	354	362	214	234	302	318
SM10	SM	202	222	150	174	226	258	340	344	282	282	283	287	346	362	214	226	298	318
SM11	SM	182	218	174	186	222	226	364	364	298	318	279	283	326	326	214	226	282	318
SM12	SM	158	210	162	198	238	242	336	340	282	282	279	283	330	334	218	226	310	314
SM13	SM	210	218	154	158	234	234	340	360	306	306	275	287	310	310	186	246	298	306
SM14	SM	170	170	138	174	222	242	328	344	302	302	291	299	322	350	214	214	310	310
SM15	SM	218	222	158	158	234	254	348	364	290	314	275	287	350	382	206	206	302	310
SM16	SM	182	222	170	174	226	230	340	344	330	330	279	283	350	354	182	202	286	290
SM17	SM	210	234	158	178	238	238	336	356	294	294	279	279	326	346	194	194	290	306
SM18	SM	160	164	170	174	222	226	340	340	306	306	279	279	334	346	198	198	290	298
SM19	SM	156	214	138	138	230	238	372	372	294	294	279	279	370	334	198	246	318	322
SM20	SM	214	226	170	174	234	234	372	380	290	326	271	291	370	374	202	222	266	306
SM21	SM	162	218	174	174	222	226	340	348	278	282	271	291	282	282	198	206	298	302
SM22	SM	182	218	162	170	250	250	340	372	266	282	271	275	354	366	202	234	266	282
SM23	SM	162	222	138	138	226	238	348	376	298	298	275	279	326	354	210	210	258	306
SM24	SM	210	250	166	174	234	238	348	368	322	338	275	295	310	330	206	210	310	310
SM25	SM	202	206	186	186	238	246	356	360	302	302	291	299	362	366	218	234	306	314
SM26	SM	198	218	134	134	226	234	336	340	302	306	271	271	330	338	182	194	298	326
SM27	SM	158	158	174	182	226	246	344	356	274	278	271	299	322	322	194	194	310	318
SM28	SM	174	238	166	170	246	258	340	352	274	274	279	291	318	330	194	194	298	310
SM29	SM	190	218	154	166	238	238	340	348	314	314	271	299	350	362	182	198	274	330
SM30	SM	194	222	170	170	238	238	344	348	294	338	271	279	350	382	170	206	302	306
TPK01	TPK	226	238	138	170	226	238	360	360	278	282	279	287	310	334	194	234	294	314
TPK02	TPK	226	226	138	138	226	230	340	356	282	282	279	279	310	346	194	194	314	318
TPK03	TPK	190	238	138	170	226	230	340	356	282	282	279	287	310	366	214	214	314	322
TPK04	TPK	206	226	138	138	230	242	340	348	282	290	287	287	310	310	218	234	314	314
TPK05	TPK	226	238	138	174	230	250	348	356	282	282	283	287	310	310	186	218	318	326
TPK06	TPK	226	238	138	138	226	230	340	344	282	282	279	287	310	334	194	234	310	314
TPK07	TPK	206	226	138	138	226	226	340	348	282	342	279	283	310	334	170	194	286	302
TPK08	TPK	166	166	138	138	230	242	360	360	266	266	271	279	346	346	194	234	314	314
TPK09	TPK	210	226	-9	-9	226	226	340	356	266	278	275	275	308	308	214	214	298	314
TPK10	TPK	188	210	170	170	226	242	340	348	282	286	275	291	260	260	182	194	310	314
TPK11	TPK	164	164	138	138	226	226	356	356	282	282	275	291	308	328	234	234	314	314
TPK12	TPK	168	226	138	182	222	230	348	356	302	302	283	283	308	324	202	218	314	326
TPK13	TPK	238	238	138	170	230	230	340	340	282	286	271	271	260	308	194	234	310	314
TPK14	TPK	226	238	-9	-9	230	234	348	356	282	298	267	267	308	348	234	234	314	314
TPK15	TPK	206	226	170	170	226	226	340	340	282	282	275	287	328	328	194	194	314	322
TPK16	TPK	226	226	-9	-9	226	242	356	360	266	290	275	283	348	348	182	194	302	314
TPK17	TPK	226	226	-9	-9	230	242	340	340	266	290	271	279	312	332	234	234	314	314
TPK18	TPK	166	240	170	170	226	230	356	356	282	282	283	291	308	328	194	234	314	322
TPK19	TPK	226	240	138	138	226	230	356	356	278	278	275	283	308	324	170	234	314	318
TPK20	TPK	226	238	138	170	230	230	348	356	282	286	275	283	308	308	182	218	310	314
TPK21	TPK	210	226	138	138	242	266	348	356	298	298	283	283	308	308	234	234	314	314
TPK22	TPK	190	226	138	138	226	226	356	356	266	278	283	287	342	328	234	234	294	318
TPK23	TPK	222	226	138	158	230	230	340	356	286	286	275	275	334	342	170	222	310	314
TPK24	TPK	190	226	138	138	226	230	340	356	282	282	275	287	308	346	170	170	294	322
TPK25	TPK	190	206	134	138	226	242	356	356	266	278	287	287	308	320	170	194	290	314
TPK26	TPK	226	238	138	170	230	242	356	356	278	298	283	283	308	308	218	218	294	314
TPK27	TPK	210	226	138	138	226	242	340	340	282	286	275	283	308	308	182	194	314	314
TPK28	TPK	210	238	134	138	226	230	348	356	282	286	275	283	308	308	194	194	294	318
TPK29	TPK	226	230	138	138	230	238	356	356	282	282	271	291	308	308	234	234	314	318
TPK30	TPK	164	226	138	138	226	226	348	356	282	282	275	291	332	346	194	194	314	314
KP01	KP	218	218	150	154	250	250	344	344	274	274	279	287	342	354	194	194	254	318
KP02	KP	160	160	138	186	-9	230	356	356	290	298	275	299	322	330	194	194	254	318
KP03	KP	206	214	154	182	234	258	356	376	294	294	279	279	322	322	218	218	298	310
KP04	KP	182	206	154	170	242	242	328	352	290	298	279	279	330	350	182	198	270	302
KP05	KP	210	222	138	182	226	226	344	364	282	302	279	287	322	322	182	186	298	298
KP06	KP	168	184	138	150	222	230	344	348	286	286	287	287	322	322	226	226	310	322
KP07	KP	214	218	138	138	230	234	328	348	282	298	279	279	274	350	198	198	298	310
KP08	KP	164	206	138	142	226	242	344	348	294	298	275	287	306	350	194	194	298	310
KP09	KP	206	210	150	158	242	250	356	356	306	306	287	287	262	362	198	198	274	290
KP10	KP	158	210	150	182	234	254	344	348	286	286	271	291	322	330	178	190	298	302
KP11	KP	158	210	170	182	234	242	348	368	282	282	287	287	322	334	178	222	298	302
KP12	KP	170	222	138	138	230	242	348	352	290	290	279	279	274	322	194	194	290	306
KP13	KP	174	174	178	182	222	230	328	348	282	282	271	283	334	334	194	194	290	326
KP14	KP	182	210	138	150	222	258	348	364	298	298	275	287	326	326	198	218	298	310
KP15	KP	210	226	150	154	226	226	348	372	298	298	275	287	358	366	206	206	286	306
KP16	KP	202	206	138	170	226	250	332	352	298	306	279	295	362	370	198	198	270	314
KP17	KP	214	218	138	186	230	258	352	384	282	282	275	279	274	322	186	186	290	318
KP18	KP	178	206	170	182	226	226	340	352	306	306	275	287	306	334	178	178	290	302
KP19	KP	174	194	154	182	246	250	348	372	294	294	279	279	318	330	186	194	290	298
KP20	KP	174	202	154	158	234	242	328	352	294	306	279	295	262	322	198	230	282	326
KP21	KP	218	222	150	158	238	242	340	352	286	286	275	287	302	322	214	230	302	322
KP22	KP	206	218	150	174	226	242	336	352	306	314	275	279	322	350	186	198	290	302
KP23	KP	166	174	170	182	226	234	344	360	306	306	-9	-9	318	326	178	182	302	310
KP24	KP	158	170	138	150	234	242	352	364	298	298	271	287	322	322	222	230	282	306
KP25	KP	170	214	150	186	238	258	332	364	294	298	291	295	322	350	174	178	270	294
KP26	KP	174	210	138	182	242	250	332	356	294	294	279	291	274	326	194	194	270	282
KP27	KP	174	214	138	150	222	226	348	364	286	298	279	279	330	350	202	230	254	294
KP28	KP	214	222	150	150	226	242	352	364	294	298	279	279	322	338	186	186	282	290
KP29	KP	194	206	138	170	246	250	352	360	286	298	279	279	302	302	194	198	262	302
KP30	KP	206	210	150	158	242	258	348	364	306	310	275	279	318	318	194	194	314	318
KP31	KP	172	202	150	174	230	234	352	356	306	306	279	287	350	350	194	218	258	290
HC01	HC	206	206	150	170	230	254	328	352	278	278	279	287	324	328	202	202	302	306
HC02	HC	168	168	150	154	222	262	352	368	282	282	291	287	304	340	186	186	286	290
HC03	HC	156	222	158	182	226	262	348	364	286	290	275	287	304	328	178	178	282	314
HC04	HC	202	206	166	182	238	262	352	368	298	370	275	279	316	316	190	190	282	310
HC05	HC	172	202	150	154	234	242	340	368	282	282	279	291	328	328	198	202	298	314
HC06	HC	226	226	138	150	226	246	368	368	318	370	275	275	328	352	178	186	286	286
HC07	HC	168	202	150	170	222	234	348	352	294	306	275	287	312	312	210	218	278	322
HC08	HC	214	222	150	150	226	242	356	368	294	298	279	279	340	376	210	210	294	314
HC09	HC	164	206	158	170	246	254	348	368	322	322	279	287	300	308	198	202	-9	-9
HC10	HC	172	198	170	170	222	230	352	364	298	302	275	279	352	352	190	230	306	318
HC11	HC	176	176	170	182	222	234	364	368	334	334	271	275	332	332	210	210	310	310
HC12	HC	206	206	162	182	222	222	348	364	306	306	279	291	336	336	210	210	318	326
HC13	HC	168	166	138	138	242	258	352	372	310	350	279	287	312	312	198	206	262	282
HC14	HC	214	218	150	162	222	234	340	344	298	298	279	283	336	336	186	186	306	310
HC15	HC	176	206	150	166	230	230	352	352	278	318	271	291	360	360	178	198	298	314
HC16	HC	210	226	-9	-9	234	242	372	380	-9	-9	-9	-9	324	324	202	230	254	314
HC17	HC	210	210	150	170	230	250	352	368	294	294	279	287	326	334	202	202	298	318
HC18	HC	176	210	138	170	222	258	328	328	274	298	279	287	326	326	190	214	302	314
HC19	HC	172	222	150	190	230	242	328	352	294	318	275	279	318	318	202	210	318	322
HC20	HC	176	188	150	162	238	242	348	364	294	294	279	283	338	350	206	222	278	314
HC21	HC	194	206	150	170	222	242	328	348	298	298	279	287	326	334	214	222	258	294
HC22	HC	182	214	138	162	242	254	356	376	290	290	279	287	326	330	210	230	326	326
HC23	HC	158	202	150	150	230	258	352	368	282	282	275	287	314	366	190	190	282	294
HC24	HC	170	202	150	170	222	234	348	352	294	306	275	287	314	350	210	218	282	306
HC25	HC	158	206	150	182	226	226	348	364	270	270	287	287	298	350	198	198	286	314
HC26	HC	170	214	150	158	234	242	344	368	282	298	279	279	330	330	214	214	306	310
HC27	HC	188	188	150	154	222	234	368	368	294	294	275	279	338	342	174	178	290	302
HC28	HC	216	224	150	150	226	242	356	368	294	298	279	279	338	374	210	210	294	314
HC29	HC	158	206	158	158	230	250	368	380	286	298	275	279	322	326	230	238	302	318
HC30	HC	158	180	150	150	222	230	348	348	298	298	275	279	328	328	222	222	266	326
MTL01	MTL	206	218	154	154	230	242	352	380	286	286	279	279	350	382	190	202	274	318
MTL02	MTL	162	206	178	218	226	230	336	344	298	298	275	279	282	350	226	238	314	314
MTL03	MTL	198	218	138	138	230	242	348	384	286	286	279	279	318	334	222	222	290	290
MTL04	MTL	210	214	138	154	226	246	320	344	270	302	271	279	354	362	198	234	282	290
MTL05	MTL	170	170	142	142	230	242	348	348	286	302	279	279	366	386	182	198	294	302
MTL06	MTL	218	218	162	166	234	246	348	388	282	282	279	279	322	350	214	214	274	302
MTL07	MTL	210	218	154	222	230	242	356	364	282	282	279	287	358	396	222	222	274	290
MTL08	MTL	176	206	150	154	-9	-9	348	348	-9	-9	287	287	-9	-9	202	202	278	318
MTL09	MTL	218	222	218	222	226	242	332	348	270	270	279	287	350	350	198	226	310	318
MTL10	MTL	206	218	138	158	230	230	344	348	298	298	279	287	378	378	190	198	274	286
MTL11	MTL	170	210	138	138	230	242	332	356	282	298	271	279	386	394	218	218	274	290
MTL12	MTL	210	210	162	170	230	246	368	380	286	286	275	279	322	334	226	226	290	290
MTL13	MTL	210	210	190	222	230	234	356	380	274	298	279	287	334	350	202	218	278	278
MTL14	MTL	210	214	150	138	234	242	336	348	282	298	279	279	298	322	186	198	270	306
MTL15	MTL	210	210	138	138	226	246	356	376	282	282	279	279	350	386	190	238	306	318
MTL16	MTL	170	226	142	218	226	226	348	384	282	282	279	291	314	334	214	214	290	302
MTL17	MTL	170	222	138	138	246	246	340	344	298	298	279	279	398	310	218	218	294	306
MTL18	MTL	210	222	138	142	242	246	348	352	290	290	271	271	274	274	198	222	290	310
MTL19	MTL	170	210	138	138	222	246	328	352	306	306	275	287	334	354	198	198	306	326
MTL20	MTL	206	210	138	158	234	242	324	332	290	290	271	279	370	370	190	210	290	294
MTL21	MTL	222	240	-9	-9	214	214	348	348	294	294	287	287	-9	-9	222	222	278	278
MTL22	MTL	210	218	154	222	246	246	336	368	290	290	279	287	358	358	222	222	290	290
MTL23	MTL	186	186	150	166	230	230	328	340	282	282	279	279	306	310	226	226	306	314
MTL24	MTL	226	226	170	214	230	230	324	336	274	274	275	291	310	310	242	242	302	310
MTL25	MTL	210	210	150	214	230	242	348	368	282	282	283	299	274	310	194	222	298	314
MTL31	MTL	210	222	142	170	230	246	332	352	286	290	279	279	274	274	174	174	298	318
MTL32	MTL	218	218	142	142	230	242	348	352	290	366	275	279	324	324	214	214	290	302
MTL33	MTL	190	218	138	150	230	246	344	376	302	302	275	287	320	364	234	234	298	310
MTL34	MTL	160	210	142	154	226	230	368	368	282	370	279	287	320	332	190	214	290	290
MTL35	MTL	206	210	150	154	246	246	340	340	282	302	279	279	300	324	190	198	282	286
MTL36	MTL	210	210	142	162	230	242	388	388	286	286	279	295	332	332	174	214	310	318
MTL37	MTL	192	242	138	138	226	246	332	388	298	298	283	299	340	396	218	218	274	278
MTL38	MTL	192	214	162	162	226	258	368	388	282	282	279	287	336	384	234	234	254	290
MTL39	MTL	156	176	222	222	234	258	364	364	282	314	275	279	336	336	186	234	294	298
MTL40	MTL	176	218	138	146	226	254	332	356	282	282	279	295	316	316	190	202	274	290
W01	W	190	242	162	162	230	246	368	372	286	306	271	291	252	288	194	222	274	302
W02	W	168	194	162	162	238	266	344	348	278	278	271	275	262	262	202	246	282	282
W03	W	156	206	166	202	242	242	340	340	278	282	275	279	288	288	202	222	282	294
W04	W	156	206	134	158	230	230	344	344	294	306	275	295	320	324	202	202	298	318
W05	W	222	238	170	174	250	250	336	336	306	306	291	299	352	356	174	174	298	302
W06	W	206	250	158	174	238	246	344	356	282	290	271	271	344	356	218	218	278	318
W07	W	210	222	166	174	222	266	348	356	278	294	271	299	344	356	178	202	294	314
W08	W	156	206	146	146	222	242	336	376	278	278	279	291	320	320	174	210	282	302
W09	W	210	222	166	174	222	266	348	356	278	294	271	299	348	356	178	202	294	310
W10	W	156	238	166	218	242	246	360	360	294	306	271	279	292	352	202	202	278	282
W11	W	206	226	170	190	222	222	376	376	278	290	275	283	288	356	202	202	282	302
W12	W	218	222	166	190	238	246	340	356	278	294	271	275	312	316	198	242	298	310
W13	W	190	226	162	162	242	246	368	368	278	310	271	275	308	308	202	202	286	302
W14	W	186	188	158	158	230	242	340	340	286	306	271	275	312	376	210	218	294	330
W15	W	198	234	162	170	218	242	336	340	282	306	276	287	-9	-9	198	210	282	306
W16	W	238	250	170	170	230	238	368	368	294	310	287	291	288	288	174	202	302	318
W17	W	156	206	218	218	250	250	344	356	306	306	275	291	320	356	198	246	282	302
W18	W	206	210	162	202	222	238	344	368	278	290	271	291	288	312	198	202	282	322
W19	W	198	206	146	202	230	234	344	344	310	310	275	287	264	292	206	222	298	314
W20	W	148	164	146	154	246	246	340	376	278	278	271	303	360	376	226	226	298	302
W21	W	214	218	170	170	230	250	360	360	294	294	291	291	260	260	202	214	282	282
W22	W	184	206	142	174	234	242	344	348	278	278	271	271	292	348	182	194	282	322
W23	W	164	214	170	170	238	238	340	340	282	350	271	279	288	320	198	198	306	314
W24	W	156	206	142	162	222	250	348	348	282	310	275	299	320	376	202	202	286	302
W25	W	202	234	182	182	230	230	336	336	286	350	275	279	292	312	194	222	282	322
W26	W	206	210	150	150	242	246	348	348	290	354	275	291	312	348	198	246	266	282
W27	W	156	238	154	154	266	266	340	344	302	350	291	291	288	320	198	222	282	302
W28	W	156	188	154	170	242	266	340	344	278	294	283	291	288	320	174	210	290	314
W29	W	206	210	138	158	234	266	348	356	278	350	279	291	352	356	194	206	294	318
W30	W	160	164	166	166	230	242	368	368	282	282	271	275	262	262	198	202	306	306

## Sheet: all locus_calibrated
	Pop	Phon07		Phon16		Phon18		Phon23		Phon24		Phon36		Phon48		Phon60		Phon65
SP01	SP	160	164	178	214	250	250	324	344	286	286	275	283	346	346	202	222	286	294
SP02	SP	170	210	150	178	246	254	340	348	306	310	271	275	322	322	186	198	318	326
SP03	SP	162	198	158	158	234	250	324	348	314	254	271	275	274	346	186	202	282	314
SP04	SP	198	210	154	170	250	250	320	344	286	298	271	275	322	382	214	214	318	318
SP05	SP	198	210	154	154	246	250	340	348	310	310	275	287	314	322	186	222	314	322
SP06	SP	160	198	154	178	238	238	340	348	286	362	287	291	322	322	198	202	282	282
SP07	SP	170	210	154	214	250	250	348	360	350	358	275	291	274	346	186	222	298	318
SP08	SP	198	210	166	178	238	250	324	340	314	314	271	291	322	378	198	210	318	318
SP09	SP	170	198	178	178	250	250	344	364	314	314	275	287	278	322	186	198	282	318
SP10	SP	162	170	166	178	238	250	328	364	298	318	271	303	346	346	198	202	282	318
SP11	SP	168	170	154	178	254	254	340	360	286	262	291	291	278	278	202	222	298	318
SP12	SP	162	162	174	178	238	246	348	348	354	354	271	271	346	382	186	222	318	318
SP13	SP	198	198	178	178	222	250	320	348	354	354	271	287	322	322	206	218	286	294
SP14	SP	170	210	150	154	238	250	320	328	310	310	275	299	322	322	186	218	286	326
SP15	SP	162	170	178	178	238	246	348	348	286	286	275	279	314	350	218	222	318	318
SP16	SP	162	162	150	174	238	250	320	360	294	294	275	291	346	350	218	218	282	318
SP17	SP	170	210	174	178	250	250	324	324	310	358	291	291	338	378	186	198	318	318
SP18	SP	162	198	154	178	250	250	344	348	286	286	283	291	274	322	186	222	282	318
SP19	SP	166	170	130	130	254	258	348	348	294	294	279	291	322	346	202	210	286	318
SP20	SP	198	210	150	178	250	250	324	348	314	314	271	275	278	278	186	186	282	318
SP21	SP	170	210	170	178	238	250	324	340	286	314	279	279	322	322	186	226	282	318
SP22	SP	190	210	170	174	222	238	340	360	318	318	275	279	278	278	190	218	314	318
SP23	SP	162	170	166	170	250	250	328	364	318	318	275	287	278	346	186	210	282	318
SP24	SP	162	162	174	178	226	238	340	360	290	290	279	287	274	322	186	186	282	294
SP25	SP	162	162	154	170	250	250	360	360	314	314	279	279	322	382	210	222	318	318
SP26	SP	162	210	170	174	250	250	352	360	290	354	279	295	278	278	202	210	318	318
SP27	SP	170	214	138	166	226	246	344	360	-9	-9	271	287	346	382	202	202	278	278
SP28	SP	170	170	138	158	250	254	324	360	358	358	279	287	346	346	186	202	326	326
SP29	SP	162	166	134	174	226	230	348	360	-9	-9	275	279	322	346	194	226	286	286
SP30	SP	162	198	138	150	226	234	324	344	318	318	279	295	322	346	194	218	298	298
SP31	SP	168	198	166	174	238	254	348	348	358	358	267	279	320	344	186	218	318	326
SP33	SP	168	198	138	178	250	250	340	360	286	286	267	279	344	344	222	222	298	318
PFL01	PFL	222	222	138	138	246	246	336	340	282	282	279	279	358	358	222	222	298	314
PFL02	PFL	190	218	154	162	230	246	328	348	282	298	279	283	314	350	202	202	278	314
PFL03	PFL	218	218	162	166	230	230	328	340	306	306	279	287	322	350	226	226	306	306
PFL04	PFL	186	190	150	166	226	230	352	368	270	286	271	275	274	318	174	186	290	290
PFL05	PFL	186	186	166	214	234	242	340	356	318	318	271	291	262	310	226	234	290	302
PFL06	PFL	186	186	170	170	234	246	348	388	282	282	279	287	262	310	214	214	306	314
PFL07	PFL	186	186	166	214	230	234	324	344	298	298	287	287	262	276	190	190	278	278
PFL08	PFL	186	186	150	150	230	242	356	364	282	282	287	279	306	310	222	222	274	290
PFL09	PFL	186	186	170	138	230	246	348	368	282	282	279	287	262	262	210	210	298	314
PFL10	PFL	186	186	186	186	230	230	348	368	282	282	279	287	308	312	210	210	298	314
PFL11	PFL	210	246	138	138	246	246	336	344	266	290	279	279	260	308	246	246	278	306
PFL12	PFL	210	214	166	170	230	234	348	352	282	282	279	287	276	308	202	210	278	314
PFL13	PFL	184	214	166	170	234	234	348	348	306	306	287	287	308	316	202	226	298	314
PFL14	PFL	214	226	150	150	230	230	336	344	298	298	283	287	308	316	210	210	306	314
PFL15	PFL	184	214	166	170	230	234	336	340	282	282	283	287	308	308	202	202	314	314
PFL16	PFL	226	246	170	214	230	234	336	348	298	298	283	283	312	312	222	222	278	314
PFL17	PFL	210	246	150	170	230	230	328	368	282	282	271	279	308	312	210	226	278	314
PFL18	PFL	206	206	166	214	234	234	336	348	282	282	287	287	302	312	214	214	278	306
PFL19	PFL	172	198	150	150	230	234	336	344	282	282	283	287	260	308	202	202	278	314
PFL20	PFL	176	176	150	150	230	230	336	336	278	282	283	287	260	308	202	202	278	314
PFL21	PFL	206	206	150	150	230	230	336	368	278	278	279	287	276	308	210	210	306	318
PFL22	PFL	194	194	150	170	230	246	336	336	290	290	275	279	260	312	202	226	290	298
PFL23	PFL	214	218	166	170	230	230	344	348	282	282	279	283	312	320	222	222	278	314
PFL24	PFL	176	206	150	166	246	246	344	368	282	282	279	279	262	312	202	226	278	306
PFL25	PFL	202	206	150	170	230	234	344	368	282	282	287	287	262	308	202	202	298	306
PFL26	PFL	206	206	150	166	230	246	328	336	290	290	271	279	308	308	226	226	278	298
PFL27	PFL	176	276	150	166	230	234	328	348	282	282	275	287	308	308	226	226	278	298
PFL28	PFL	158	224	150	150	230	230	336	368	298	298	287	287	308	308	202	202	278	314
PFL29	PFL	202	206	150	150	234	246	336	348	282	282	283	287	262	274	202	202	278	314
PFL30	PFL	272	202	150	166	230	234	336	336	282	306	275	287	308	308	182	202	314	314
PFL31	PFL	168	180	170	170	234	234	336	340	298	298	283	287	308	308	202	202	306	314
TT01	TT	184	214	158	158	226	242	348	352	302	302	279	291	316	316	222	246	266	330
TT02	TT	184	206	138	158	230	230	348	360	302	290	275	279	308	348	202	202	266	298
TT03	TT	184	184	174	186	234	246	348	352	306	306	279	287	336	336	194	194	294	330
TT04	TT	180	184	154	158	226	226	344	352	290	306	279	291	308	356	186	246	298	302
TT05	TT	184	214	166	178	226	226	344	356	278	282	287	287	312	336	182	190	266	306
TT06	TT	168	184	154	186	222	230	340	340	290	306	283	291	308	312	182	190	266	330
TT07	TT	180	214	158	178	242	246	336	344	278	294	283	287	308	312	218	246	266	294
TT08	TT	176	214	154	166	226	226	360	360	306	310	275	287	316	316	182	182	266	306
TT09	TT	188	188	138	138	222	230	336	372	306	322	275	287	360	360	226	226	266	306
TT10	TT	160	184	158	158	230	234	336	344	298	294	275	287	320	332	186	186	266	294
TT11	TT	210	214	138	190	226	230	340	352	310	310	279	283	312	312	194	246	302	310
TT12	TT	168	214	134	166	226	230	364	372	278	278	279	287	324	324	182	194	314	322
TT13	TT	184	210	138	186	230	242	344	364	306	310	279	299	308	312	182	194	266	298
TT14	TT	194	206	154	190	230	254	364	380	306	306	279	287	308	344	214	246	290	294
TT15	TT	188	188	138	170	210	238	336	348	302	306	279	275	308	332	186	206	266	270
TT16	TT	180	184	138	170	230	242	352	352	318	318	275	287	336	340	190	190	282	302
TT17	TT	206	218	154	154	226	226	344	364	302	294	283	283	320	352	186	186	266	266
TT18	TT	160	180	166	166	222	226	340	344	302	302	279	287	312	316	186	226	302	330
TT19	TT	164	226	134	170	222	230	336	344	306	298	283	287	356	360	226	226	294	294
TT20	TT	156	226	138	158	222	226	348	348	262	262	275	279	-9	-9	186	202	306	310
TT21	TT	160	214	186	186	226	226	340	360	298	298	271	287	312	312	202	202	298	302
TT22	TT	184	216	158	158	230	234	348	348	306	306	275	283	308	312	226	246	266	282
TT23	TT	206	210	138	154	222	230	336	344	302	302	279	279	342	324	190	194	266	266
TT24	TT	214	214	138	138	226	230	340	340	294	302	283	287	312	326	182	222	302	310
TT25	TT	170	226	138	186	226	230	344	352	306	310	275	279	322	356	226	226	282	302
TT26	TT	284	210	170	186	234	246	340	340	302	302	283	299	308	312	194	226	294	306
TT27	TT	166	170	138	138	234	246	344	344	302	302	275	287	308	308	226	226	298	298
TT28	TT	184	214	170	170	222	230	344	348	278	294	279	283	308	312	190	218	290	306
TT29	TT	166	184	166	166	226	234	336	352	298	302	275	287	348	356	190	218	270	330
TT30	TT	180	214	158	178	226	242	344	352	278	306	287	291	318	356	182	218	-9	-9
TT31	TT	184	210	150	154	230	234	336	352	282	294	279	287	332	356	182	218	294	330
PNS01	PNS	206	222	170	202	246	246	336	348	298	298	283	283	322	382	182	222	278	314
PNS02	PNS	190	222	134	166	246	246	336	368	278	278	283	299	256	366	202	226	298	314
PNS03	PNS	164	190	134	170	238	238	340	344	310	310	271	275	310	366	198	222	298	314
PNS04	PNS	202	206	190	206	226	238	316	352	302	302	275	291	322	354	194	226	298	306
PNS05	PNS	206	214	170	174	238	250	-9	372	286	286	275	291	306	374	182	210	310	310
PNS06	PNS	198	234	150	162	234	242	336	340	278	282	271	271	310	310	226	246	286	326
PNS07	PNS	202	218	170	170	238	250	324	352	274	278	275	279	302	302	214	214	298	310
PNS08	PNS	178	234	186	218	222	246	344	348	290	290	275	275	338	338	202	202	266	-9
PNS09	PNS	222	234	166	170	238	246	-9	-9	278	290	271	291	354	374	222	242	286	306
PNS10	PNS	174	174	162	166	238	242	340	344	342	346	275	279	310	310	198	198	274	314
PNS11	PNS	170	214	154	186	226	226	348	348	306	306	271	283	306	354	186	218	298	302
PNS12	PNS	194	246	150	166	226	226	360	364	290	298	283	291	322	322	218	230	302	310
PNS13	PNS	168	218	166	186	242	250	352	352	310	310	271	283	330	346	202	218	314	318
PNS14	PNS	202	206	174	174	222	230	340	348	262	286	271	283	314	314	218	222	298	306
PNS15	PNS	184	226	158	158	222	254	340	348	278	278	283	283	310	326	194	210	302	302
PNS16	PNS	214	222	162	166	238	238	340	372	270	270	279	287	322	322	194	194	282	322
PNS17	PNS	198	226	146	162	230	230	328	364	290	290	271	275	322	322	242	242	306	322
PNS18	PNS	210	226	138	170	238	242	344	348	298	298	275	287	298	366	198	210	278	298
PNS19	PNS	148	160	134	134	254	258	332	356	334	358	287	287	370	372	198	202	294	298
PNS20	PNS	206	214	150	166	226	226	344	344	282	282	283	283	338	338	206	222	294	306
PNS21	PNS	214	222	170	170	226	238	324	356	290	290	271	283	294	294	206	242	302	306
PNS22	PNS	218	234	150	170	226	234	340	372	290	290	275	283	326	330	194	198	302	310
PNS23	PNS	202	210	138	150	234	250	328	348	-9	-9	271	291	322	336	198	198	298	298
PNS24	PNS	202	222	138	190	222	226	344	376	318	318	275	291	310	334	218	218	310	318
PNS25	PNS	164	214	162	170	222	234	348	372	-9	-9	279	291	-9	-9	218	222	266	298
PNS26	PNS	160	194	146	166	226	234	348	360	262	282	275	279	-9	-9	206	222	298	302
PNS27	PNS	206	210	150	174	226	234	324	368	306	306	279	287	310	334	186	186	270	306
PNS28	PNS	178	210	170	174	226	230	344	356	290	290	279	291	314	362	202	218	294	298
PNS29	PNS	198	210	174	174	222	250	332	360	286	286	287	287	338	346	202	242	310	326
PNS30	PNS	160	186	134	134	226	238	372	372	326	326	283	291	322	370	214	214	298	302
SM01	SM	156	156	166	170	250	258	344	352	330	330	279	283	338	338	190	238	326	330
SM02	SM	168	222	162	174	234	238	352	356	322	322	275	287	354	382	198	206	306	318
SM03	SM	202	226	134	134	242	246	348	356	282	282	275	287	310	366	194	206	302	326
SM04	SM	210	210	178	178	222	230	372	380	274	274	275	287	330	346	214	226	302	306
SM05	SM	186	202	158	170	222	234	352	352	282	282	279	283	334	338	198	202	302	318
SM06	SM	182	214	178	182	226	238	344	364	290	310	279	287	326	358	214	226	258	282
SM07	SM	166	166	166	166	222	238	344	348	266	266	279	299	326	342	202	230	274	282
SM08	SM	158	158	174	178	222	226	344	356	302	302	279	287	330	330	202	210	310	314
SM09	SM	210	238	174	174	218	226	340	344	298	314	275	279	354	362	214	234	302	318
SM10	SM	202	222	150	174	226	258	340	344	282	282	283	287	346	362	214	226	298	318
SM11	SM	182	218	174	186	222	226	364	364	298	318	279	283	326	326	214	226	282	318
SM12	SM	158	210	162	198	238	242	336	340	282	282	279	283	330	334	218	226	310	314
SM13	SM	210	218	154	158	234	234	340	360	306	306	275	287	310	310	186	246	298	306
SM14	SM	170	170	138	174	222	242	328	344	302	302	291	299	322	350	214	214	310	310
SM15	SM	218	222	158	158	234	254	348	364	290	314	275	287	350	382	206	206	302	310
SM16	SM	182	222	170	174	226	230	340	344	330	330	279	283	350	354	182	202	286	290
SM17	SM	210	234	158	178	238	238	336	356	294	294	279	279	326	346	194	194	290	306
SM18	SM	160	164	170	174	222	226	340	340	306	306	279	279	334	346	198	198	290	298
SM19	SM	156	214	138	138	230	238	372	372	294	294	279	279	370	334	198	246	318	322
SM20	SM	214	226	170	174	234	234	372	380	290	326	271	291	370	374	202	222	266	306
SM21	SM	162	218	174	174	222	226	340	348	278	282	271	291	282	282	198	206	298	302
SM22	SM	182	218	162	170	250	250	340	372	266	282	271	275	354	366	202	234	266	282
SM23	SM	162	222	138	138	226	238	348	376	298	298	275	279	326	354	210	210	258	306
SM24	SM	210	250	166	174	234	238	348	368	322	338	275	295	310	330	206	210	310	310
SM25	SM	202	206	186	186	238	246	356	360	302	302	291	299	362	366	218	234	306	314
SM26	SM	198	218	134	134	226	234	336	340	302	306	271	271	330	338	182	194	298	326
SM27	SM	158	158	174	182	226	246	344	356	274	278	271	299	322	322	194	194	310	318
SM28	SM	174	238	166	170	246	258	340	352	274	274	279	291	318	330	194	194	298	310
SM29	SM	190	218	154	166	238	238	340	348	314	314	271	299	350	362	182	198	274	330
SM30	SM	194	222	170	170	238	238	344	348	294	338	271	279	350	382	170	206	302	306
TPK01	TPK	226	238	138	170	226	238	360	360	278	282	279	287	310	334	194	234	294	314
TPK02	TPK	226	226	138	138	226	230	340	356	282	282	279	279	310	346	194	194	314	318
TPK03	TPK	190	238	138	170	226	230	340	356	282	282	279	287	310	366	214	214	314	322
TPK04	TPK	206	226	138	138	230	242	340	348	282	290	287	287	310	310	218	234	314	314
TPK05	TPK	226	238	138	174	230	250	348	356	282	282	283	287	310	310	186	218	318	326
TPK06	TPK	226	238	138	138	226	230	340	344	282	282	279	287	310	334	194	234	310	314
TPK07	TPK	206	226	138	138	226	226	340	348	282	342	279	283	310	334	170	194	286	302
TPK08	TPK	166	166	138	138	230	242	360	360	266	266	271	279	346	346	194	234	314	314
TPK09	TPK	210	226	-9	-9	226	226	340	356	266	278	275	275	308	308	214	214	298	314
TPK10	TPK	188	210	170	170	226	242	340	348	282	286	275	291	260	260	182	194	310	314
TPK11	TPK	164	164	138	138	226	226	356	356	282	282	275	291	308	328	234	234	314	314
TPK12	TPK	168	226	138	182	222	230	348	356	302	302	283	283	308	324	202	218	314	326
TPK13	TPK	238	238	138	170	230	230	340	340	282	286	271	271	260	308	194	234	310	314
TPK14	TPK	226	238	-9	-9	230	234	348	356	282	298	267	267	308	348	234	234	314	314
TPK15	TPK	206	226	170	170	226	226	340	340	282	282	275	287	328	328	194	194	314	322
TPK16	TPK	226	226	-9	-9	226	242	356	360	266	290	275	283	348	348	182	194	302	314
TPK17	TPK	226	226	-9	-9	230	242	340	340	266	290	271	279	312	332	234	234	314	314
TPK18	TPK	166	240	170	170	226	230	356	356	282	282	283	291	308	328	194	234	314	322
TPK19	TPK	226	240	138	138	226	230	356	356	278	278	275	283	308	324	170	234	314	318
TPK20	TPK	226	238	138	170	230	230	348	356	282	286	275	283	308	308	182	218	310	314
TPK21	TPK	210	226	138	138	242	266	348	356	298	298	283	283	308	308	234	234	314	314
TPK22	TPK	190	226	138	138	226	226	356	356	266	278	283	287	342	328	234	234	294	318
TPK23	TPK	222	226	138	158	230	230	340	356	286	286	275	275	334	342	170	222	310	314
TPK24	TPK	190	226	138	138	226	230	340	356	282	282	275	287	308	346	170	170	294	322
TPK25	TPK	190	206	134	138	226	242	356	356	266	278	287	287	308	320	170	194	290	314
TPK26	TPK	226	238	138	170	230	242	356	356	278	298	283	283	308	308	218	218	294	314
TPK27	TPK	210	226	138	138	226	242	340	340	282	286	275	283	308	308	182	194	314	314
TPK28	TPK	210	238	134	138	226	230	348	356	282	286	275	283	308	308	194	194	294	318
TPK29	TPK	226	230	138	138	230	238	356	356	282	282	271	291	308	308	234	234	314	318
TPK30	TPK	164	226	138	138	226	226	348	356	282	282	275	291	332	346	194	194	314	314
KP01	KP	218	218	150	154	250	250	344	344	274	274	279	287	342	354	194	194	254	318
KP02	KP	160	160	138	186	-9	230	356	356	290	298	275	299	322	330	194	194	254	318
KP03	KP	206	214	154	182	234	258	356	376	294	294	279	279	322	322	218	218	298	310
KP04	KP	182	206	154	170	242	242	328	352	290	298	279	279	330	350	182	198	270	302
KP05	KP	210	222	138	182	226	226	344	364	282	302	279	287	322	322	182	186	298	298
KP06	KP	168	184	138	150	222	230	344	348	286	286	287	287	322	322	226	226	310	322
KP07	KP	214	218	138	138	230	234	328	348	282	298	279	279	274	350	198	198	298	310
KP08	KP	164	206	138	142	226	242	344	348	294	298	275	287	306	350	194	194	298	310
KP09	KP	206	210	150	158	242	250	356	356	306	306	287	287	262	362	198	198	274	290
KP10	KP	158	210	150	182	234	254	344	348	286	286	271	291	322	330	178	190	298	302
KP11	KP	158	210	170	182	234	242	348	368	282	282	287	287	322	334	178	222	298	302
KP12	KP	170	222	138	138	230	242	348	352	290	290	279	279	274	322	194	194	290	306
KP13	KP	174	174	178	182	222	230	328	348	282	282	271	283	334	334	194	194	290	326
KP14	KP	182	210	138	150	222	258	348	364	298	298	275	287	326	326	198	218	298	310
KP15	KP	210	226	150	154	226	226	348	372	298	298	275	287	358	366	206	206	286	306
KP16	KP	202	206	138	170	226	250	332	352	298	306	279	295	362	370	198	198	270	314
KP17	KP	214	218	138	186	230	258	352	384	282	282	275	279	274	322	186	186	290	318
KP18	KP	178	206	170	182	226	226	340	352	306	306	275	287	306	334	178	178	290	302
KP19	KP	174	194	154	182	246	250	348	372	294	294	279	279	318	330	186	194	290	298
KP20	KP	174	202	154	158	234	242	328	352	294	306	279	295	262	322	198	230	282	326
KP21	KP	218	222	150	158	238	242	340	352	286	286	275	287	302	322	214	230	302	322
KP22	KP	206	218	150	174	226	242	336	352	306	314	275	279	322	350	186	198	290	302
KP23	KP	166	174	170	182	226	234	344	360	306	306	-9	-9	318	326	178	182	302	310
KP24	KP	158	170	138	150	234	242	352	364	298	298	271	287	322	322	222	230	282	306
KP25	KP	170	214	150	186	238	258	332	364	294	298	291	295	322	350	174	178	270	294
KP26	KP	174	210	138	182	242	250	332	356	294	294	279	291	274	326	194	194	270	282
KP27	KP	174	214	138	150	222	226	348	364	286	298	279	279	330	350	202	230	254	294
KP28	KP	214	222	150	150	226	242	352	364	294	298	279	279	322	338	186	186	282	290
KP29	KP	194	206	138	170	246	250	352	360	286	298	279	279	302	302	194	198	262	302
KP30	KP	206	210	150	158	242	258	348	364	306	310	275	279	318	318	194	194	314	318
KP31	KP	172	202	150	174	230	234	352	356	306	306	279	287	350	350	194	218	258	290
HC01	HC	206	206	150	170	230	254	328	352	278	278	279	287	324	328	202	202	302	306
HC02	HC	168	168	150	154	222	262	352	368	282	282	291	287	304	340	186	186	286	290
HC03	HC	156	222	158	182	226	262	348	364	286	290	275	287	304	328	178	178	282	314
HC04	HC	202	206	166	182	238	262	352	368	298	370	275	279	316	316	190	190	282	310
HC05	HC	172	202	150	154	234	242	340	368	282	282	279	291	328	328	198	202	298	314
HC06	HC	226	226	138	150	226	246	368	368	318	370	275	275	328	352	178	186	286	286
HC07	HC	168	202	150	170	222	234	348	352	294	306	275	287	312	312	210	218	278	322
HC08	HC	214	222	150	150	226	242	356	368	294	298	279	279	340	376	210	210	294	314
HC09	HC	164	206	158	170	246	254	348	368	322	322	279	287	300	308	198	202	-9	-9
HC10	HC	172	198	170	170	222	230	352	364	298	302	275	279	352	352	190	230	306	318
HC11	HC	176	176	170	182	222	234	364	368	334	334	271	275	332	332	210	210	310	310
HC12	HC	206	206	162	182	222	222	348	364	306	306	279	291	336	336	210	210	318	326
HC13	HC	168	166	138	138	242	258	352	372	310	350	279	287	312	312	198	206	262	282
HC14	HC	214	218	150	162	222	234	340	344	298	298	279	283	336	336	186	186	306	310
HC15	HC	176	206	150	166	230	230	352	352	278	318	271	291	360	360	178	198	298	314
HC16	HC	210	226	-9	-9	234	242	372	380	-9	-9	-9	-9	324	324	202	230	254	314
HC17	HC	210	210	150	170	230	250	352	368	294	294	279	287	326	334	202	202	298	318
HC18	HC	176	210	138	170	222	258	328	328	274	298	279	287	326	326	190	214	302	314
HC19	HC	172	222	150	190	230	242	328	352	294	318	275	279	318	318	202	210	318	322
HC20	HC	176	188	150	162	238	242	348	364	294	294	279	283	338	350	206	222	278	314
HC21	HC	194	206	150	170	222	242	328	348	298	298	279	287	326	334	214	222	258	294
HC22	HC	182	214	138	162	242	254	356	376	290	290	279	287	326	330	210	230	326	326
HC23	HC	158	202	150	150	230	258	352	368	282	282	275	287	314	366	190	190	282	294
HC24	HC	170	202	150	170	222	234	348	352	294	306	275	287	314	350	210	218	282	306
HC25	HC	158	206	150	182	226	226	348	364	270	270	287	287	298	350	198	198	286	314
HC26	HC	170	214	150	158	234	242	344	368	282	298	279	279	330	330	214	214	306	310
HC27	HC	188	188	150	154	222	234	368	368	294	294	275	279	338	342	174	178	290	302
HC28	HC	216	224	150	150	226	242	356	368	294	298	279	279	338	374	210	210	294	314
HC29	HC	158	206	158	158	230	250	368	380	286	298	275	279	322	326	230	238	302	318
HC30	HC	158	180	150	150	222	230	348	348	298	298	275	279	328	328	222	222	266	326
MTL01	MTL	206	218	154	154	230	242	352	380	286	286	279	279	350	382	190	202	274	318
MTL02	MTL	162	206	178	218	226	230	336	344	298	298	275	279	282	350	226	238	314	314
MTL03	MTL	198	218	138	138	230	242	348	384	286	286	279	279	318	334	222	222	290	290
MTL04	MTL	210	214	138	154	226	246	320	344	270	302	271	279	354	362	198	234	282	290
MTL05	MTL	170	170	142	142	230	242	348	348	286	302	279	279	366	386	182	198	294	302
MTL06	MTL	218	218	162	166	234	246	348	388	282	282	279	279	322	350	214	214	274	302
MTL07	MTL	210	218	154	222	230	242	356	364	282	282	279	287	358	396	222	222	274	290
MTL08	MTL	176	206	150	154	-9	-9	348	348	-9	-9	287	287	-9	-9	202	202	278	318
MTL09	MTL	218	222	218	222	226	242	332	348	270	270	279	287	350	350	198	226	310	318
MTL10	MTL	206	218	138	158	230	230	344	348	298	298	279	287	378	378	190	198	274	286
MTL11	MTL	170	210	138	138	230	242	332	356	282	298	271	279	386	394	218	218	274	290
MTL12	MTL	210	210	162	170	230	246	368	380	286	286	275	279	322	334	226	226	290	290
MTL13	MTL	210	210	190	222	230	234	356	380	274	298	279	287	334	350	202	218	278	278
MTL14	MTL	210	214	150	138	234	242	336	348	282	298	279	279	298	322	186	198	270	306
MTL15	MTL	210	210	138	138	226	246	356	376	282	282	279	279	350	386	190	238	306	318
MTL16	MTL	170	226	142	218	226	226	348	384	282	282	279	291	314	334	214	214	290	302
MTL17	MTL	170	222	138	138	246	246	340	344	298	298	279	279	398	310	218	218	294	306
MTL18	MTL	210	222	138	142	242	246	348	352	290	290	271	271	274	274	198	222	290	310
MTL19	MTL	170	210	138	138	222	246	328	352	306	306	275	287	334	354	198	198	306	326
MTL20	MTL	206	210	138	158	234	242	324	332	290	290	271	279	370	370	190	210	290	294
MTL21	MTL	222	240	-9	-9	214	214	348	348	294	294	287	287	-9	-9	222	222	278	278
MTL22	MTL	210	218	154	222	246	246	336	368	290	290	279	287	358	358	222	222	290	290
MTL23	MTL	186	186	150	166	230	230	328	340	282	282	279	279	306	310	226	226	306	314
MTL24	MTL	226	226	170	214	230	230	324	336	274	274	275	291	310	310	242	242	302	310
MTL25	MTL	210	210	150	214	230	242	348	368	282	282	283	299	274	310	194	222	298	314
MTL31	MTL	210	222	142	170	230	246	332	352	286	290	279	279	274	274	174	174	298	318
MTL32	MTL	218	218	142	142	230	242	348	352	290	366	275	279	324	324	214	214	290	302
MTL33	MTL	190	218	138	150	230	246	344	376	302	302	275	287	320	364	234	234	298	310
MTL34	MTL	160	210	142	154	226	230	368	368	282	370	279	287	320	332	190	214	290	290
MTL35	MTL	206	210	150	154	246	246	340	340	282	302	279	279	300	324	190	198	282	286
MTL36	MTL	210	210	142	162	230	242	388	388	286	286	279	295	332	332	174	214	310	318
MTL37	MTL	192	242	138	138	226	246	332	388	298	298	283	299	340	396	218	218	274	278
MTL38	MTL	192	214	162	162	226	258	368	388	282	282	279	287	336	384	234	234	254	290
MTL39	MTL	156	176	222	222	234	258	364	364	282	314	275	279	336	336	186	234	294	298
MTL40	MTL	176	218	138	146	226	254	332	356	282	282	279	295	316	316	190	202	274	290
W01	W	190	242	162	162	230	246	368	372	286	306	271	291	252	288	194	222	274	302
W02	W	168	194	162	162	238	266	344	348	278	278	271	275	262	262	202	246	282	282
W03	W	156	206	166	202	242	242	340	340	278	282	275	279	288	288	202	222	282	294
W04	W	156	206	134	158	230	230	344	344	294	306	275	295	320	324	202	202	298	318
W05	W	222	238	170	174	250	250	336	336	306	306	291	299	352	356	174	174	298	302
W06	W	206	250	158	174	238	246	344	356	282	290	271	271	344	356	218	218	278	318
W07	W	210	222	166	174	222	266	348	356	278	294	271	299	344	356	178	202	294	314
W08	W	156	206	146	146	222	242	336	376	278	278	279	291	320	320	174	210	282	302
W09	W	210	222	166	174	222	266	348	356	278	294	271	299	348	356	178	202	294	310
W10	W	156	238	166	218	242	246	360	360	294	306	271	279	292	352	202	202	278	282
W11	W	206	226	170	190	222	222	376	376	278	290	275	283	288	356	202	202	282	302
W12	W	218	222	166	190	238	246	340	356	278	294	271	275	312	316	198	242	298	310
W13	W	190	226	162	162	242	246	368	368	278	310	271	275	308	308	202	202	286	302
W14	W	186	188	158	158	230	242	340	340	286	306	271	275	312	376	210	218	294	330
W15	W	198	234	162	170	218	242	336	340	282	306	276	287	-9	-9	198	210	282	306
W16	W	238	250	170	170	230	238	368	368	294	310	287	291	288	288	174	202	302	318
W17	W	156	206	218	218	250	250	344	356	306	306	275	291	320	356	198	246	282	302
W18	W	206	210	162	202	222	238	344	368	278	290	271	291	288	312	198	202	282	322
W19	W	198	206	146	202	230	234	344	344	310	310	275	287	264	292	206	222	298	314
W20	W	148	164	146	154	246	246	340	376	278	278	271	303	360	376	226	226	298	302
W21	W	214	218	170	170	230	250	360	360	294	294	291	291	260	260	202	214	282	282
W22	W	184	206	142	174	234	242	344	348	278	278	271	271	292	348	182	194	282	322
W23	W	164	214	170	170	238	238	340	340	282	350	271	279	288	320	198	198	306	314
W24	W	156	206	142	162	222	250	348	348	282	310	275	299	320	376	202	202	286	302
W25	W	202	234	182	182	230	230	336	336	286	350	275	279	292	312	194	222	282	322
W26	W	206	210	150	150	242	246	348	348	290	354	275	291	312	348	198	246	266	282
W27	W	156	238	154	154	266	266	340	344	302	350	291	291	288	320	198	222	282	302
W28	W	156	188	154	170	242	266	340	344	278	294	283	291	288	320	174	210	290	314
W29	W	206	210	138	158	234	266	348	356	278	350	279	291	352	356	194	206	294	318
W30	W	160	164	166	166	230	242	368	368	282	282	271	275	262	262	198	202	306	306

## Sheet: 07
	Pop	07A	07B
SP01	SP	160	164
SP02	SP	170	210	Row Labels	Count of 07A		Row Labels	Count of 07B
SP03	SP	162	198	148	2		156	1
SP04	SP	198	210	156	13		158	2
SP05	SP	198	210	158	11		160	2
SP06	SP	160	198	160	11		162	4
SP07	SP	170	210	162	15		164	5
SP08	SP	198	210	164	8		165	1	>166
SP09	SP	170	198	165	2	>166	166	3
SP10	SP	162	170	166	5		168	1
SP11	SP	168	170	168	14		169	1	>170
SP12	SP	162	162	169	1	>170	170	9
SP13	SP	198	198	170	19		174	3
SP14	SP	170	210	172	5		176	3
SP15	SP	162	170	174	7		180	3
SP16	SP	162	162	176	10		184	7
SP17	SP	170	210	178	3		186	8
SP18	SP	162	198	180	4		188	6
SP19	SP	166	170	182	7		190	2
SP20	SP	198	210	184	12		194	4
SP21	SP	170	210	186	10		198	10
SP22	SP	190	210	188	4		202	8
SP23	SP	162	170	190	11		206	34
SP24	SP	162	162	192	2		210	43
SP25	SP	162	162	194	6		214	29
SP26	SP	162	210	198	12		216	1
SP27	SP	170	214	202	13		218	27
SP28	SP	170	170	206	27		222	26
SP29	SP	162	166	210	31		224	2
SP30	SP	162	198	214	12		226	30
SP31	SP	168	198	216	1		230	1
SP33	SP	168	198	218	9		234	7
PFL01	PFL	222	222	222	5		238	14
PFL02	PFL	190	218	226	14		240	3
PFL03	PFL	218	218	238	2		242	2
PFL04	PFL	186	190	272	1		246	4
PFL05	PFL	186	186	284	1		250	3
PFL06	PFL	186	186	(blank)			276	1
PFL07	PFL	186	186	Grand Total	310		(blank)
PFL08	PFL	186	186				Grand Total	310
PFL09	PFL	186	186
PFL10	PFL	186	186
PFL11	PFL	210	246
PFL12	PFL	210	214
PFL13	PFL	184	214
PFL14	PFL	214	226
PFL15	PFL	184	214
PFL16	PFL	226	246
PFL17	PFL	210	246
PFL18	PFL	206	206
PFL19	PFL	172	198
PFL20	PFL	176	176
PFL21	PFL	206	206
PFL22	PFL	194	194
PFL23	PFL	214	218
PFL24	PFL	176	206
PFL25	PFL	202	206
PFL26	PFL	206	206
PFL27	PFL	176	276
PFL28	PFL	158	224
PFL29	PFL	202	206
PFL30	PFL	272	202
PFL31	PFL	168	180
TT01	TT	184	214
TT02	TT	184	206
TT03	TT	184	184
TT04	TT	180	184
TT05	TT	184	214
TT06	TT	168	184
TT07	TT	180	214
TT08	TT	176	214
TT09	TT	188	188
TT10	TT	160	184
TT11	TT	210	214
TT12	TT	168	214
TT13	TT	184	210
TT14	TT	194	206
TT15	TT	188	188
TT16	TT	180	184
TT17	TT	206	218
TT18	TT	160	180
TT19	TT	164	226
TT20	TT	156	226
TT21	TT	160	214
TT22	TT	184	216
TT23	TT	206	210
TT24	TT	214	214
TT25	TT	170	226
TT26	TT	284	210
TT27	TT	166	170
TT28	TT	184	214
TT29	TT	166	184
TT30	TT	180	214
TT31	TT	184	210
PNS01	PNS	206	222
PNS02	PNS	190	222
PNS03	PNS	164	190
PNS04	PNS	202	206
PNS05	PNS	206	214
PNS06	PNS	198	234
PNS07	PNS	202	218
PNS08	PNS	178	234
PNS09	PNS	222	234
PNS10	PNS	174	174
PNS11	PNS	170	214
PNS12	PNS	194	246
PNS13	PNS	168	218
PNS14	PNS	202	206
PNS15	PNS	184	226
PNS16	PNS	214	222
PNS17	PNS	198	226
PNS18	PNS	210	226
PNS19	PNS	148	160
PNS20	PNS	206	214
PNS21	PNS	214	222
PNS22	PNS	218	234
PNS23	PNS	202	210
PNS24	PNS	202	222
PNS25	PNS	164	214
PNS26	PNS	160	194
PNS27	PNS	206	210
PNS28	PNS	178	210
PNS29	PNS	198	210
PNS30	PNS	160	186
SM01	SM	156	156
SM02	SM	168	222
SM03	SM	202	226
SM04	SM	210	210
SM05	SM	186	202
SM06	SM	182	214
SM07	SM	166	166
SM08	SM	158	158
SM09	SM	210	238
SM10	SM	202	222
SM11	SM	182	218
SM12	SM	158	210
SM13	SM	210	218
SM14	SM	170	170
SM15	SM	218	222
SM16	SM	182	222
SM17	SM	210	234
SM18	SM	160	164
SM19	SM	156	214
SM20	SM	214	226
SM21	SM	162	218
SM22	SM	182	218
SM23	SM	162	222
SM24	SM	210	250
SM25	SM	202	206
SM26	SM	198	218
SM27	SM	158	158
SM28	SM	174	238
SM29	SM	190	218
SM30	SM	194	222
TPK01	TPK	226	238
TPK02	TPK	226	226
TPK03	TPK	190	238
TPK04	TPK	206	226
TPK05	TPK	226	238
TPK06	TPK	226	238
TPK07	TPK	206	226
TPK08	TPK	166	166
TPK09	TPK	210	226
TPK10	TPK	188	210
TPK11	TPK	164	164
TPK12	TPK	168	226
TPK13	TPK	238	238
TPK14	TPK	226	238
TPK15	TPK	206	226
TPK16	TPK	226	226
TPK17	TPK	226	226
TPK18	TPK	166	240
TPK19	TPK	226	240
TPK20	TPK	226	238
TPK21	TPK	210	226
TPK22	TPK	190	226
TPK23	TPK	222	226
TPK24	TPK	190	226
TPK25	TPK	190	206
TPK26	TPK	226	238
TPK27	TPK	210	226
TPK28	TPK	210	238
TPK29	TPK	226	230
TPK30	TPK	164	226
KP01	KP	218	218
KP02	KP	160	160
KP03	KP	206	214
KP04	KP	182	206
KP05	KP	210	222
KP06	KP	168	184
KP07	KP	214	218
KP08	KP	164	206
KP09	KP	206	210
KP10	KP	158	210
KP11	KP	158	210
KP12	KP	170	222
KP13	KP	174	174
KP14	KP	182	210
KP15	KP	210	226
KP16	KP	202	206
KP17	KP	214	218
KP18	KP	178	206
KP19	KP	174	194
KP20	KP	174	202
KP21	KP	218	222
KP22	KP	206	218
KP23	KP	166	174
KP24	KP	158	170
KP25	KP	170	214
KP26	KP	174	210
KP27	KP	174	214
KP28	KP	214	222
KP29	KP	194	206
KP30	KP	206	210
KP31	KP	172	202
HC01	HC	206	206
HC02	HC	168	168
HC03	HC	156	222
HC04	HC	202	206
HC05	HC	172	202
HC06	HC	226	226
HC07	HC	168	202
HC08	HC	214	222
HC09	HC	164	206
HC10	HC	172	198
HC11	HC	176	176
HC12	HC	206	206
HC13	HC	168	166
HC14	HC	214	218
HC15	HC	176	206
HC16	HC	210	226
HC17	HC	210	210
HC18	HC	176	210
HC19	HC	172	222
HC20	HC	176	188
HC21	HC	194	206
HC22	HC	182	214
HC23	HC	158	202
HC24	HC	170	202
HC25	HC	158	206
HC26	HC	170	214
HC27	HC	188	188
HC28	HC	216	224
HC29	HC	158	206
HC30	HC	158	180
MTL01	MTL	206	218
MTL02	MTL	162	206
MTL03	MTL	198	218
MTL04	MTL	210	214
MTL05	MTL	170	170
MTL06	MTL	218	218
MTL07	MTL	210	218
MTL08	MTL	176	206
MTL09	MTL	218	222
MTL10	MTL	206	218
MTL11	MTL	170	210
MTL12	MTL	210	210
MTL13	MTL	210	210
MTL14	MTL	210	214
MTL15	MTL	210	210
MTL16	MTL	170	226
MTL17	MTL	170	222
MTL18	MTL	210	222
MTL19	MTL	170	210
MTL20	MTL	206	210
MTL21	MTL	222	240
MTL22	MTL	210	218
MTL23	MTL	186	186
MTL24	MTL	226	226
MTL25	MTL	210	210
MTL31	MTL	210	222
MTL32	MTL	218	218
MTL33	MTL	190	218
MTL34	MTL	160	210
MTL35	MTL	206	210
MTL36	MTL	210	210
MTL37	MTL	192	242
MTL38	MTL	192	214
MTL39	MTL	156	176
MTL40	MTL	176	218
W01	W	190	242
W02	W	168	194
W03	W	156	206
W04	W	156	206
W05	W	222	238
W06	W	206	250
W07	W	210	222
W08	W	156	206
W09	W	210	222
W10	W	156	238
W11	W	206	226
W12	W	218	222
W13	W	190	226
W14	W	186	188
W15	W	198	234
W16	W	238	250
W17	W	156	206
W18	W	206	210
W19	W	198	206
W20	W	148	164
W21	W	214	218
W22	W	184	206
W23	W	164	214
W24	W	156	206
W25	W	202	234
W26	W	206	210
W27	W	156	238
W28	W	156	188
W29	W	206	210
W30	W	160	164

## Sheet: 16
	Pop	16A	16B
SP01	SP	178	214
SP02	SP	150	178	Row Labels	Count of 16A		Row Labels	Count of 16B
SP03	SP	158	158	-9	6		-9	6
SP04	SP	154	170	128	1	>130	128	1	>130
SP05	SP	154	154	134	12		134	4
SP06	SP	154	178	136	1	>138	138	33
SP07	SP	154	214	138	73		142	4
SP08	SP	166	178	142	8		146	2
SP09	SP	178	178	146	5		150	21
SP10	SP	166	178	150	60		154	17
SP11	SP	154	178	154	25		158	23
SP12	SP	174	178	158	15		162	12
SP13	SP	178	178	162	16		166	23
SP14	SP	150	154	166	27		170	54
SP15	SP	178	178	170	32		174	27
SP16	SP	150	174	174	11		178	21
SP17	SP	174	178	178	8		182	18
SP18	SP	154	178	182	1		186	14
SP19	SP	130	130	186	4		190	6
SP20	SP	150	178	188	1	>190	198	1
SP21	SP	170	178	190	1		200	1	>202
SP22	SP	170	174	216	1	>218	202	3
SP23	SP	166	170	218	1		206	1
SP24	SP	174	178	220	1	>222	212	4	>214
SP25	SP	154	170	(blank)			214	4
SP26	SP	170	174	Grand Total	310		216	1	>218
SP27	SP	138	166				218	4
SP28	SP	138	158				220	4	>222
SP29	SP	134	174				224	1	>222
SP30	SP	138	150				(blank)
SP31	SP	166	174				Grand Total	310
SP33	SP	138	178
PFL01	PFL	138	138
PFL02	PFL	154	162
PFL03	PFL	162	166
PFL04	PFL	150	166
PFL05	PFL	166	214
PFL06	PFL	170	170
PFL07	PFL	166	214
PFL08	PFL	150	150
PFL09	PFL	170	138
PFL10	PFL	186	186
PFL11	PFL	138	138
PFL12	PFL	166	170
PFL13	PFL	166	170
PFL14	PFL	150	150
PFL15	PFL	166	170
PFL16	PFL	170	214
PFL17	PFL	150	170
PFL18	PFL	166	214
PFL19	PFL	150	150
PFL20	PFL	150	150
PFL21	PFL	150	150
PFL22	PFL	150	170
PFL23	PFL	166	170
PFL24	PFL	150	166
PFL25	PFL	150	170
PFL26	PFL	150	166
PFL27	PFL	150	166
PFL28	PFL	150	150
PFL29	PFL	150	150
PFL30	PFL	150	166
PFL31	PFL	170	170
TT01	TT	158	158
TT02	TT	138	158
TT03	TT	174	186
TT04	TT	154	158
TT05	TT	166	178
TT06	TT	154	186
TT07	TT	158	178
TT08	TT	154	166
TT09	TT	138	138
TT10	TT	158	158
TT11	TT	138	190
TT12	TT	134	166
TT13	TT	138	186
TT14	TT	154	190
TT15	TT	138	170
TT16	TT	138	170
TT17	TT	154	154
TT18	TT	166	166
TT19	TT	134	170
TT20	TT	138	158
TT21	TT	186	186
TT22	TT	158	158
TT23	TT	138	154
TT24	TT	138	138
TT25	TT	138	186
TT26	TT	170	186
TT27	TT	138	138
TT28	TT	170	170
TT29	TT	166	166
TT30	TT	158	178
TT31	TT	150	154
PNS01	PNS	170	202
PNS02	PNS	134	166
PNS03	PNS	134	170
PNS04	PNS	190	206
PNS05	PNS	170	174
PNS06	PNS	150	162
PNS07	PNS	170	170
PNS08	PNS	186	218
PNS09	PNS	166	170
PNS10	PNS	162	166
PNS11	PNS	154	186
PNS12	PNS	150	166
PNS13	PNS	166	186
PNS14	PNS	174	174
PNS15	PNS	158	158
PNS16	PNS	162	166
PNS17	PNS	146	162
PNS18	PNS	138	170
PNS19	PNS	134	134
PNS20	PNS	150	166
PNS21	PNS	170	170
PNS22	PNS	150	170
PNS23	PNS	138	150
PNS24	PNS	138	190
PNS25	PNS	162	170
PNS26	PNS	146	166
PNS27	PNS	150	174
PNS28	PNS	170	174
PNS29	PNS	174	174
PNS30	PNS	134	134
SM01	SM	166	170
SM02	SM	162	174
SM03	SM	134	134
SM04	SM	178	178
SM05	SM	158	170
SM06	SM	178	182
SM07	SM	166	166
SM08	SM	174	178
SM09	SM	174	174
SM10	SM	150	174
SM11	SM	174	186
SM12	SM	162	198
SM13	SM	154	158
SM14	SM	138	174
SM15	SM	158	158
SM16	SM	170	174
SM17	SM	158	178
SM18	SM	170	174
SM19	SM	138	138
SM20	SM	170	174
SM21	SM	174	174
SM22	SM	162	170
SM23	SM	138	138
SM24	SM	166	174
SM25	SM	186	186
SM26	SM	134	134
SM27	SM	174	182
SM28	SM	166	170
SM29	SM	154	166
SM30	SM	170	170
TPK01	TPK	138	170
TPK02	TPK	138	138
TPK03	TPK	138	170
TPK04	TPK	138	138
TPK05	TPK	138	174
TPK06	TPK	138	138
TPK07	TPK	138	138
TPK08	TPK	138	138
TPK09	TPK	-9	-9
TPK10	TPK	170	170
TPK11	TPK	138	138
TPK12	TPK	138	182
TPK13	TPK	138	170
TPK14	TPK	-9	-9
TPK15	TPK	170	170
TPK16	TPK	-9	-9
TPK17	TPK	-9	-9
TPK18	TPK	170	170
TPK19	TPK	138	138
TPK20	TPK	138	170
TPK21	TPK	138	138
TPK22	TPK	138	138
TPK23	TPK	138	158
TPK24	TPK	138	138
TPK25	TPK	134	138
TPK26	TPK	138	170
TPK27	TPK	138	138
TPK28	TPK	134	138
TPK29	TPK	138	138
TPK30	TPK	138	138
KP01	KP	150	154
KP02	KP	138	186
KP03	KP	154	182
KP04	KP	154	170
KP05	KP	138	182
KP06	KP	138	150
KP07	KP	138	138
KP08	KP	138	142
KP09	KP	150	158
KP10	KP	150	182
KP11	KP	170	182
KP12	KP	138	138
KP13	KP	178	182
KP14	KP	138	150
KP15	KP	150	154
KP16	KP	138	170
KP17	KP	138	186
KP18	KP	170	182
KP19	KP	154	182
KP20	KP	154	158
KP21	KP	150	158
KP22	KP	150	174
KP23	KP	170	182
KP24	KP	138	150
KP25	KP	150	186
KP26	KP	138	182
KP27	KP	138	150
KP28	KP	150	150
KP29	KP	138	170
KP30	KP	150	158
KP31	KP	150	174
HC01	HC	150	170
HC02	HC	150	154
HC03	HC	158	182
HC04	HC	166	182
HC05	HC	150	154
HC06	HC	138	150
HC07	HC	150	170
HC08	HC	150	150
HC09	HC	158	170
HC10	HC	170	170
HC11	HC	170	182
HC12	HC	162	182
HC13	HC	138	138
HC14	HC	150	162
HC15	HC	150	166
HC16	HC	-9	-9
HC17	HC	150	170
HC18	HC	138	170
HC19	HC	150	190
HC20	HC	150	162
HC21	HC	150	170
HC22	HC	138	162
HC23	HC	150	150
HC24	HC	150	170
HC25	HC	150	182
HC26	HC	150	158
HC27	HC	150	154
HC28	HC	150	150
HC29	HC	158	158
HC30	HC	150	150
MTL01	MTL	154	154
MTL02	MTL	178	218
MTL03	MTL	138	138
MTL04	MTL	138	154
MTL05	MTL	142	142
MTL06	MTL	162	166
MTL07	MTL	154	222
MTL08	MTL	150	154
MTL09	MTL	218	222
MTL10	MTL	138	158
MTL11	MTL	138	138
MTL12	MTL	162	170
MTL13	MTL	190	222
MTL14	MTL	150	138
MTL15	MTL	138	138
MTL16	MTL	142	218
MTL17	MTL	138	138
MTL18	MTL	138	142
MTL19	MTL	138	138
MTL20	MTL	138	158
MTL21	MTL	-9	-9
MTL22	MTL	154	222
MTL23	MTL	150	166
MTL24	MTL	170	214
MTL25	MTL	150	214
MTL31	MTL	142	170
MTL32	MTL	142	142
MTL33	MTL	138	150
MTL34	MTL	142	154
MTL35	MTL	150	154
MTL36	MTL	142	162
MTL37	MTL	138	138
MTL38	MTL	162	162
MTL39	MTL	222	222
MTL40	MTL	138	146
W01	W	162	162
W02	W	162	162
W03	W	166	202
W04	W	134	158
W05	W	170	174
W06	W	158	174
W07	W	166	174
W08	W	146	146
W09	W	166	174
W10	W	166	218
W11	W	170	190
W12	W	166	190
W13	W	162	162
W14	W	158	158
W15	W	162	170
W16	W	170	170
W17	W	218	218
W18	W	162	202
W19	W	146	202
W20	W	146	154
W21	W	170	170
W22	W	142	174
W23	W	170	170
W24	W	142	162
W25	W	182	182
W26	W	150	150
W27	W	154	154
W28	W	154	170
W29	W	138	158
W30	W	166	166

## Sheet: 18
	Pop	18A	18B	Row Labels	Count of 18A		Row Labels	Count of 18B
SP01	SP	250	250	-9	1		-9	1
SP02	SP	246	254	210	1		214	1
SP03	SP	234	250	214	1		222	2
SP04	SP	250	250	218	2		226	28
SP05	SP	246	250	222	46		230	49
SP06	SP	238	238	226	73		234	35
SP07	SP	250	250	230	73		238	23
SP08	SP	238	250	234	31		242	53
SP09	SP	250	250	238	29		246	43
SP10	SP	238	250	242	16		250	38
SP11	SP	254	254	246	15		254	12
SP12	SP	238	246	250	17		258	15
SP13	SP	222	250	254	3		262	3
SP14	SP	238	250	266	1		266	7
SP15	SP	238	246	276	1	>-9	(blank)
SP16	SP	238	250	(blank)			Grand Total	310
SP17	SP	250	250	Grand Total	310
SP18	SP	250	250
SP19	SP	254	258
SP20	SP	250	250
SP21	SP	238	250
SP22	SP	222	238
SP23	SP	250	250
SP24	SP	226	238
SP25	SP	250	250
SP26	SP	250	250
SP27	SP	226	246
SP28	SP	250	254
SP29	SP	226	230
SP30	SP	226	234
SP31	SP	238	254
SP33	SP	250	250
PFL01	PFL	246	246
PFL02	PFL	230	246
PFL03	PFL	230	230
PFL04	PFL	226	230
PFL05	PFL	234	242
PFL06	PFL	234	246
PFL07	PFL	230	234
PFL08	PFL	230	242
PFL09	PFL	230	246
PFL10	PFL	230	230
PFL11	PFL	246	246
PFL12	PFL	230	234
PFL13	PFL	234	234
PFL14	PFL	230	230
PFL15	PFL	230	234
PFL16	PFL	230	234
PFL17	PFL	230	230
PFL18	PFL	234	234
PFL19	PFL	230	234
PFL20	PFL	230	230
PFL21	PFL	230	230
PFL22	PFL	230	246
PFL23	PFL	230	230
PFL24	PFL	246	246
PFL25	PFL	230	234
PFL26	PFL	230	246
PFL27	PFL	230	234
PFL28	PFL	230	230
PFL29	PFL	234	246
PFL30	PFL	230	234
PFL31	PFL	234	234
TT01	TT	226	242
TT02	TT	230	230
TT03	TT	234	246
TT04	TT	226	226
TT05	TT	226	226
TT06	TT	222	230
TT07	TT	242	246
TT08	TT	226	226
TT09	TT	222	230
TT10	TT	230	234
TT11	TT	226	230
TT12	TT	226	230
TT13	TT	230	242
TT14	TT	230	254
TT15	TT	210	238
TT16	TT	230	242
TT17	TT	226	226
TT18	TT	222	226
TT19	TT	222	230
TT20	TT	222	226
TT21	TT	226	226
TT22	TT	230	234
TT23	TT	222	230
TT24	TT	226	230
TT25	TT	226	230
TT26	TT	234	246
TT27	TT	234	246
TT28	TT	222	230
TT29	TT	226	234
TT30	TT	226	242
TT31	TT	230	234
PNS01	PNS	246	246
PNS02	PNS	246	246
PNS03	PNS	238	238
PNS04	PNS	226	238
PNS05	PNS	238	250
PNS06	PNS	234	242
PNS07	PNS	238	250
PNS08	PNS	222	246
PNS09	PNS	238	246
PNS10	PNS	238	242
PNS11	PNS	226	226
PNS12	PNS	226	226
PNS13	PNS	242	250
PNS14	PNS	222	230
PNS15	PNS	222	254
PNS16	PNS	238	238
PNS17	PNS	230	230
PNS18	PNS	238	242
PNS19	PNS	254	258
PNS20	PNS	226	226
PNS21	PNS	226	238
PNS22	PNS	226	234
PNS23	PNS	234	250
PNS24	PNS	222	226
PNS25	PNS	222	234
PNS26	PNS	226	234
PNS27	PNS	226	234
PNS28	PNS	226	230
PNS29	PNS	222	250
PNS30	PNS	226	238
SM01	SM	250	258
SM02	SM	234	238
SM03	SM	242	246
SM04	SM	222	230
SM05	SM	222	234
SM06	SM	226	238
SM07	SM	222	238
SM08	SM	222	226
SM09	SM	218	226
SM10	SM	226	258
SM11	SM	222	226
SM12	SM	238	242
SM13	SM	234	234
SM14	SM	222	242
SM15	SM	234	254
SM16	SM	226	230
SM17	SM	238	238
SM18	SM	222	226
SM19	SM	230	238
SM20	SM	234	234
SM21	SM	222	226
SM22	SM	250	250
SM23	SM	226	238
SM24	SM	234	238
SM25	SM	238	246
SM26	SM	226	234
SM27	SM	226	246
SM28	SM	246	258
SM29	SM	238	238
SM30	SM	238	238
TPK01	TPK	226	238
TPK02	TPK	226	230
TPK03	TPK	226	230
TPK04	TPK	230	242
TPK05	TPK	230	250
TPK06	TPK	226	230
TPK07	TPK	226	226
TPK08	TPK	230	242
TPK09	TPK	226	226
TPK10	TPK	226	242
TPK11	TPK	226	226
TPK12	TPK	222	230
TPK13	TPK	230	230
TPK14	TPK	230	234
TPK15	TPK	226	226
TPK16	TPK	226	242
TPK17	TPK	230	242
TPK18	TPK	226	230
TPK19	TPK	226	230
TPK20	TPK	230	230
TPK21	TPK	242	266
TPK22	TPK	226	226
TPK23	TPK	230	230
TPK24	TPK	226	230
TPK25	TPK	226	242
TPK26	TPK	230	242
TPK27	TPK	226	242
TPK28	TPK	226	230
TPK29	TPK	230	238
TPK30	TPK	226	226
KP01	KP	250	250
KP02	KP	-9	230
KP03	KP	234	258
KP04	KP	242	242
KP05	KP	226	226
KP06	KP	222	230
KP07	KP	230	234
KP08	KP	226	242
KP09	KP	242	250
KP10	KP	234	254
KP11	KP	234	242
KP12	KP	230	242
KP13	KP	222	230
KP14	KP	222	258
KP15	KP	226	226
KP16	KP	226	250
KP17	KP	230	258
KP18	KP	226	226
KP19	KP	246	250
KP20	KP	234	242
KP21	KP	238	242
KP22	KP	226	242
KP23	KP	226	234
KP24	KP	234	242
KP25	KP	238	258
KP26	KP	242	250
KP27	KP	222	226
KP28	KP	226	242
KP29	KP	246	250
KP30	KP	242	258
KP31	KP	230	234
HC01	HC	230	254
HC02	HC	222	262
HC03	HC	226	262
HC04	HC	238	262
HC05	HC	234	242
HC06	HC	226	246
HC07	HC	222	234
HC08	HC	226	242
HC09	HC	246	254
HC10	HC	222	230
HC11	HC	222	234
HC12	HC	222	222
HC13	HC	242	258
HC14	HC	222	234
HC15	HC	230	230
HC16	HC	234	242
HC17	HC	230	250
HC18	HC	222	258
HC19	HC	230	242
HC20	HC	238	242
HC21	HC	222	242
HC22	HC	242	254
HC23	HC	230	258
HC24	HC	222	234
HC25	HC	226	226
HC26	HC	234	242
HC27	HC	222	234
HC28	HC	226	242
HC29	HC	230	250
HC30	HC	222	230
MTL01	MTL	230	242
MTL02	MTL	226	230
MTL03	MTL	230	242
MTL04	MTL	226	246
MTL05	MTL	230	242
MTL06	MTL	234	246
MTL07	MTL	230	242
MTL08	MTL	-9	-9
MTL09	MTL	226	242
MTL10	MTL	230	230
MTL11	MTL	230	242
MTL12	MTL	230	246
MTL13	MTL	230	234
MTL14	MTL	234	242
MTL15	MTL	226	246
MTL16	MTL	226	226
MTL17	MTL	246	246
MTL18	MTL	242	246
MTL19	MTL	222	246
MTL20	MTL	234	242
MTL21	MTL	214	214
MTL22	MTL	246	246
MTL23	MTL	230	230
MTL24	MTL	230	230
MTL25	MTL	230	242
MTL31	MTL	230	246
MTL32	MTL	230	242
MTL33	MTL	230	246
MTL34	MTL	226	230
MTL35	MTL	246	246
MTL36	MTL	230	242
MTL37	MTL	226	246
MTL38	MTL	226	258
MTL39	MTL	234	258
MTL40	MTL	226	254
W01	W	230	246
W02	W	238	266
W03	W	242	242
W04	W	230	230
W05	W	250	250
W06	W	238	246
W07	W	222	266
W08	W	222	242
W09	W	222	266
W10	W	242	246
W11	W	222	222
W12	W	238	246
W13	W	242	246
W14	W	230	242
W15	W	218	242
W16	W	230	238
W17	W	250	250
W18	W	222	238
W19	W	230	234
W20	W	246	246
W21	W	230	250
W22	W	234	242
W23	W	238	238
W24	W	222	250
W25	W	230	230
W26	W	242	246
W27	W	266	266
W28	W	242	266
W29	W	234	266
W30	W	230	242

## Sheet: 23
	Pop	23A	23B	Row Labels	Count of 23A		Row Labels	Count of 23B
SP01	SP	324	344	-9	1		-9	1
SP02	SP	340	348	272	1	>-9	324	1
SP03	SP	324	348	316	1		328	2
SP04	SP	320	344	320	5		332	1
SP05	SP	340	348	324	14		336	7
SP06	SP	340	348	328	20		340	23
SP07	SP	348	360	332	10		342	2	>344
SP08	SP	324	340	336	36		344	28
SP09	SP	344	364	340	55		348	53
SP10	SP	328	364	342	1	>344	352	32
SP11	SP	340	360	344	40		356	41
SP12	SP	348	348	348	59		358	2	>360
SP13	SP	320	348	350	2	>352	360	23
SP14	SP	320	328	352	17		362	2	>364
SP15	SP	348	348	356	19		364	23
SP16	SP	320	360	358	1	>360	368	31
SP17	SP	324	324	360	6		370	4	>372
SP18	SP	344	348	364	5		372	9
SP19	SP	348	348	368	10		374	5	>376
SP20	SP	324	348	370	1	>372	376	4
SP21	SP	324	340	372	4		378	6	>380
SP22	SP	340	360	376	1		380	2
SP23	SP	328	364	388	1		382	3	>384
SP24	SP	340	360	(blank)			386	2	>388
SP25	SP	360	360	Grand Total	310		388	3
SP26	SP	352	360				(blank)
SP27	SP	344	360				Grand Total	310
SP28	SP	324	360
SP29	SP	348	360
SP30	SP	324	344
SP31	SP	348	348
SP33	SP	340	360
PFL01	PFL	336	340
PFL02	PFL	328	348
PFL03	PFL	328	340
PFL04	PFL	352	368
PFL05	PFL	340	356
PFL06	PFL	348	388
PFL07	PFL	324	344
PFL08	PFL	356	364
PFL09	PFL	348	368
PFL10	PFL	348	368
PFL11	PFL	336	344
PFL12	PFL	348	352
PFL13	PFL	348	348
PFL14	PFL	336	344
PFL15	PFL	336	340
PFL16	PFL	336	348
PFL17	PFL	328	368
PFL18	PFL	336	348
PFL19	PFL	336	344
PFL20	PFL	336	336
PFL21	PFL	336	368
PFL22	PFL	336	336
PFL23	PFL	344	348
PFL24	PFL	344	368
PFL25	PFL	344	368
PFL26	PFL	328	336
PFL27	PFL	328	348
PFL28	PFL	336	368
PFL29	PFL	336	348
PFL30	PFL	336	336
PFL31	PFL	336	340
TT01	TT	348	352
TT02	TT	348	360
TT03	TT	348	352
TT04	TT	344	352
TT05	TT	344	356
TT06	TT	340	340
TT07	TT	336	344
TT08	TT	360	360
TT09	TT	336	372
TT10	TT	336	344
TT11	TT	340	352
TT12	TT	364	372
TT13	TT	344	364
TT14	TT	364	380
TT15	TT	336	348
TT16	TT	352	352
TT17	TT	344	364
TT18	TT	340	344
TT19	TT	336	344
TT20	TT	348	348
TT21	TT	340	360
TT22	TT	348	348
TT23	TT	336	344
TT24	TT	340	340
TT25	TT	344	352
TT26	TT	340	340
TT27	TT	344	344
TT28	TT	344	348
TT29	TT	336	352
TT30	TT	344	352
TT31	TT	336	352
PNS01	PNS	336	348
PNS02	PNS	336	368
PNS03	PNS	340	344
PNS04	PNS	316	352
PNS05	PNS	-9	372
PNS06	PNS	336	340
PNS07	PNS	324	352
PNS08	PNS	344	348
PNS09	PNS	-9	-9
PNS10	PNS	340	344
PNS11	PNS	348	348
PNS12	PNS	360	364
PNS13	PNS	352	352
PNS14	PNS	340	348
PNS15	PNS	340	348
PNS16	PNS	340	372
PNS17	PNS	328	364
PNS18	PNS	344	348
PNS19	PNS	332	356
PNS20	PNS	344	344
PNS21	PNS	324	356
PNS22	PNS	340	372
PNS23	PNS	328	348
PNS24	PNS	344	376
PNS25	PNS	348	372
PNS26	PNS	348	360
PNS27	PNS	324	368
PNS28	PNS	344	356
PNS29	PNS	332	360
PNS30	PNS	372	372
SM01	SM	344	352
SM02	SM	352	356
SM03	SM	348	356
SM04	SM	372	380
SM05	SM	352	352
SM06	SM	344	364
SM07	SM	344	348
SM08	SM	344	356
SM09	SM	340	344
SM10	SM	340	344
SM11	SM	364	364
SM12	SM	336	340
SM13	SM	340	360
SM14	SM	328	344
SM15	SM	348	364
SM16	SM	340	344
SM17	SM	336	356
SM18	SM	340	340
SM19	SM	372	372
SM20	SM	372	380
SM21	SM	340	348
SM22	SM	340	372
SM23	SM	348	376
SM24	SM	348	368
SM25	SM	356	360
SM26	SM	336	340
SM27	SM	344	356
SM28	SM	340	352
SM29	SM	340	348
SM30	SM	344	348
TPK01	TPK	360	360
TPK02	TPK	340	356
TPK03	TPK	340	356
TPK04	TPK	340	348
TPK05	TPK	348	356
TPK06	TPK	340	344
TPK07	TPK	340	348
TPK08	TPK	360	360
TPK09	TPK	340	356
TPK10	TPK	340	348
TPK11	TPK	356	356
TPK12	TPK	348	356
TPK13	TPK	340	340
TPK14	TPK	348	356
TPK15	TPK	340	340
TPK16	TPK	356	360
TPK17	TPK	340	340
TPK18	TPK	356	356
TPK19	TPK	356	356
TPK20	TPK	348	356
TPK21	TPK	348	356
TPK22	TPK	356	356
TPK23	TPK	340	356
TPK24	TPK	340	356
TPK25	TPK	356	356
TPK26	TPK	356	356
TPK27	TPK	340	340
TPK28	TPK	348	356
TPK29	TPK	356	356
TPK30	TPK	348	356
KP01	KP	344	344
KP02	KP	356	356
KP03	KP	356	376
KP04	KP	328	352
KP05	KP	344	364
KP06	KP	344	348
KP07	KP	328	348
KP08	KP	344	348
KP09	KP	356	356
KP10	KP	344	348
KP11	KP	348	368
KP12	KP	348	352
KP13	KP	328	348
KP14	KP	348	364
KP15	KP	348	372
KP16	KP	332	352
KP17	KP	352	384
KP18	KP	340	352
KP19	KP	348	372
KP20	KP	328	352
KP21	KP	340	352
KP22	KP	336	352
KP23	KP	344	360
KP24	KP	352	364
KP25	KP	332	364
KP26	KP	332	356
KP27	KP	348	364
KP28	KP	352	364
KP29	KP	352	360
KP30	KP	348	364
KP31	KP	352	356
HC01	HC	328	352
HC02	HC	352	368
HC03	HC	348	364
HC04	HC	352	368
HC05	HC	340	368
HC06	HC	368	368
HC07	HC	348	352
HC08	HC	356	368
HC09	HC	348	368
HC10	HC	352	364
HC11	HC	364	368
HC12	HC	348	364
HC13	HC	352	372
HC14	HC	340	344
HC15	HC	352	352
HC16	HC	372	380
HC17	HC	352	368
HC18	HC	328	328
HC19	HC	328	352
HC20	HC	348	364
HC21	HC	328	348
HC22	HC	356	376
HC23	HC	352	368
HC24	HC	348	352
HC25	HC	348	364
HC26	HC	344	368
HC27	HC	368	368
HC28	HC	356	368
HC29	HC	368	380
HC30	HC	348	348
MTL01	MTL	352	380
MTL02	MTL	336	344
MTL03	MTL	348	384
MTL04	MTL	320	344
MTL05	MTL	348	348
MTL06	MTL	348	388
MTL07	MTL	356	364
MTL08	MTL	348	348
MTL09	MTL	332	348
MTL10	MTL	344	348
MTL11	MTL	332	356
MTL12	MTL	368	380
MTL13	MTL	356	380
MTL14	MTL	336	348
MTL15	MTL	356	376
MTL16	MTL	348	384
MTL17	MTL	340	344
MTL18	MTL	348	352
MTL19	MTL	328	352
MTL20	MTL	324	332
MTL21	MTL	348	348
MTL22	MTL	336	368
MTL23	MTL	328	340
MTL24	MTL	324	336
MTL25	MTL	348	368
MTL31	MTL	332	352
MTL32	MTL	348	352
MTL33	MTL	344	376
MTL34	MTL	368	368
MTL35	MTL	340	340
MTL36	MTL	388	388
MTL37	MTL	332	388
MTL38	MTL	368	388
MTL39	MTL	364	364
MTL40	MTL	332	356
W01	W	368	372
W02	W	344	348
W03	W	340	340
W04	W	344	344
W05	W	336	336
W06	W	344	356
W07	W	348	356
W08	W	336	376
W09	W	348	356
W10	W	360	360
W11	W	376	376
W12	W	340	356
W13	W	368	368
W14	W	340	340
W15	W	336	340
W16	W	368	368
W17	W	344	356
W18	W	344	368
W19	W	344	344
W20	W	340	376
W21	W	360	360
W22	W	344	348
W23	W	340	340
W24	W	348	348
W25	W	336	336
W26	W	348	348
W27	W	340	344
W28	W	340	344
W29	W	348	356
W30	W	368	368

## Sheet: 24
	Pop	24A	24B	Row Labels	Count of 24A		Row Labels	Count of 24B
SP01	SP	286	286	-9	6		-9	6
SP02	SP	306	310	262	3		254	1
SP03	SP	314	254	264	1	>266	262	2
SP04	SP	286	298	266	8		266	2
SP05	SP	310	310	270	5		270	3
SP06	SP	286	362	272	1	>274	272	1	>274
SP07	SP	350	358	274	7		274	3
SP08	SP	314	314	278	30		278	15
SP09	SP	314	314	282	68		282	53
SP10	SP	298	318	286	27		286	21
SP11	SP	286	262	290	24		290	24
SP12	SP	354	354	294	26		294	21
SP13	SP	354	354	298	28		298	42
SP14	SP	310	310	302	16		302	18
SP15	SP	286	286	306	25		306	32
SP16	SP	294	294	310	8		310	15
SP17	SP	310	358	314	6		314	10
SP18	SP	286	286	318	7		318	10
SP19	SP	294	294	322	3		322	3
SP20	SP	314	314	326	1		326	2
SP21	SP	286	314	331	2	>330	331	2	>330
SP22	SP	318	318	332	1	>334	332	1	>334
SP23	SP	318	318	334	1		338	2
SP24	SP	290	290	342	1		342	1
SP25	SP	314	314	350	1		346	1
SP26	SP	290	354	354	1		350	4
SP27	SP	-9	-9	355	1	>354	351	1	>350
SP28	SP	358	358	358	2		354	3
SP29	SP	-9	-9	(blank)			355	1	>354
SP30	SP	318	318	Grand Total	310		358	5
SP31	SP	358	358				362	1
SP33	SP	286	286				366	1
PFL01	PFL	282	282				370	3
PFL02	PFL	282	298				(blank)
PFL03	PFL	306	306				Grand Total	310
PFL04	PFL	270	286
PFL05	PFL	318	318
PFL06	PFL	282	282
PFL07	PFL	298	298
PFL08	PFL	282	282
PFL09	PFL	282	282
PFL10	PFL	282	282
PFL11	PFL	266	290
PFL12	PFL	282	282
PFL13	PFL	306	306
PFL14	PFL	298	298
PFL15	PFL	282	282
PFL16	PFL	298	298
PFL17	PFL	282	282
PFL18	PFL	282	282
PFL19	PFL	282	282
PFL20	PFL	278	282
PFL21	PFL	278	278
PFL22	PFL	290	290
PFL23	PFL	282	282
PFL24	PFL	282	282
PFL25	PFL	282	282
PFL26	PFL	290	290
PFL27	PFL	282	282
PFL28	PFL	298	298
PFL29	PFL	282	282
PFL30	PFL	282	306
PFL31	PFL	298	298
TT01	TT	302	302
TT02	TT	302	290
TT03	TT	306	306
TT04	TT	290	306
TT05	TT	278	282
TT06	TT	290	306
TT07	TT	278	294
TT08	TT	306	310
TT09	TT	306	322
TT10	TT	298	294
TT11	TT	310	310
TT12	TT	278	278
TT13	TT	306	310
TT14	TT	306	306
TT15	TT	302	306
TT16	TT	318	318
TT17	TT	302	294
TT18	TT	302	302
TT19	TT	306	298
TT20	TT	262	262
TT21	TT	298	298
TT22	TT	306	306
TT23	TT	302	302
TT24	TT	294	302
TT25	TT	306	310
TT26	TT	302	302
TT27	TT	302	302
TT28	TT	278	294
TT29	TT	298	302
TT30	TT	278	306
TT31	TT	282	294
PNS01	PNS	298	298
PNS02	PNS	278	278
PNS03	PNS	310	310
PNS04	PNS	302	302
PNS05	PNS	286	286
PNS06	PNS	278	282
PNS07	PNS	274	278
PNS08	PNS	290	290
PNS09	PNS	278	290
PNS10	PNS	342	346
PNS11	PNS	306	306
PNS12	PNS	290	298
PNS13	PNS	310	310
PNS14	PNS	262	286
PNS15	PNS	278	278
PNS16	PNS	270	270
PNS17	PNS	290	290
PNS18	PNS	298	298
PNS19	PNS	334	358
PNS20	PNS	282	282
PNS21	PNS	290	290
PNS22	PNS	290	290
PNS23	PNS	-9	-9
PNS24	PNS	318	318
PNS25	PNS	-9	-9
PNS26	PNS	262	282
PNS27	PNS	306	306
PNS28	PNS	290	290
PNS29	PNS	286	286
PNS30	PNS	326	326
SM01	SM	330	330
SM02	SM	322	322
SM03	SM	282	282
SM04	SM	274	274
SM05	SM	282	282
SM06	SM	290	310
SM07	SM	266	266
SM08	SM	302	302
SM09	SM	298	314
SM10	SM	282	282
SM11	SM	298	318
SM12	SM	282	282
SM13	SM	306	306
SM14	SM	302	302
SM15	SM	290	314
SM16	SM	330	330
SM17	SM	294	294
SM18	SM	306	306
SM19	SM	294	294
SM20	SM	290	326
SM21	SM	278	282
SM22	SM	266	282
SM23	SM	298	298
SM24	SM	322	338
SM25	SM	302	302
SM26	SM	302	306
SM27	SM	274	278
SM28	SM	274	274
SM29	SM	314	314
SM30	SM	294	338
TPK01	TPK	278	282
TPK02	TPK	282	282
TPK03	TPK	282	282
TPK04	TPK	282	290
TPK05	TPK	282	282
TPK06	TPK	282	282
TPK07	TPK	282	342
TPK08	TPK	266	266
TPK09	TPK	266	278
TPK10	TPK	282	286
TPK11	TPK	282	282
TPK12	TPK	302	302
TPK13	TPK	282	286
TPK14	TPK	282	298
TPK15	TPK	282	282
TPK16	TPK	266	290
TPK17	TPK	266	290
TPK18	TPK	282	282
TPK19	TPK	278	278
TPK20	TPK	282	286
TPK21	TPK	298	298
TPK22	TPK	266	278
TPK23	TPK	286	286
TPK24	TPK	282	282
TPK25	TPK	266	278
TPK26	TPK	278	298
TPK27	TPK	282	286
TPK28	TPK	282	286
TPK29	TPK	282	282
TPK30	TPK	282	282
KP01	KP	274	274
KP02	KP	290	298
KP03	KP	294	294
KP04	KP	290	298
KP05	KP	282	302
KP06	KP	286	286
KP07	KP	282	298
KP08	KP	294	298
KP09	KP	306	306
KP10	KP	286	286
KP11	KP	282	282
KP12	KP	290	290
KP13	KP	282	282
KP14	KP	298	298
KP15	KP	298	298
KP16	KP	298	306
KP17	KP	282	282
KP18	KP	306	306
KP19	KP	294	294
KP20	KP	294	306
KP21	KP	286	286
KP22	KP	306	314
KP23	KP	306	306
KP24	KP	298	298
KP25	KP	294	298
KP26	KP	294	294
KP27	KP	286	298
KP28	KP	294	298
KP29	KP	286	298
KP30	KP	306	310
KP31	KP	306	306
HC01	HC	278	278
HC02	HC	282	282
HC03	HC	286	290
HC04	HC	298	370
HC05	HC	282	282
HC06	HC	318	370
HC07	HC	294	306
HC08	HC	294	298
HC09	HC	322	322
HC10	HC	298	302
HC11	HC	334	334
HC12	HC	306	306
HC13	HC	310	350
HC14	HC	298	298
HC15	HC	278	318
HC16	HC	-9	-9
HC17	HC	294	294
HC18	HC	274	298
HC19	HC	294	318
HC20	HC	294	294
HC21	HC	298	298
HC22	HC	290	290
HC23	HC	282	282
HC24	HC	294	306
HC25	HC	270	270
HC26	HC	282	298
HC27	HC	294	294
HC28	HC	294	298
HC29	HC	286	298
HC30	HC	298	298
MTL01	MTL	286	286
MTL02	MTL	298	298
MTL03	MTL	286	286
MTL04	MTL	270	302
MTL05	MTL	286	302
MTL06	MTL	282	282
MTL07	MTL	282	282
MTL08	MTL	-9	-9
MTL09	MTL	270	270
MTL10	MTL	298	298
MTL11	MTL	282	298
MTL12	MTL	286	286
MTL13	MTL	274	298
MTL14	MTL	282	298
MTL15	MTL	282	282
MTL16	MTL	282	282
MTL17	MTL	298	298
MTL18	MTL	290	290
MTL19	MTL	306	306
MTL20	MTL	290	290
MTL21	MTL	294	294
MTL22	MTL	290	290
MTL23	MTL	282	282
MTL24	MTL	274	274
MTL25	MTL	282	282
MTL31	MTL	286	290
MTL32	MTL	290	366
MTL33	MTL	302	302
MTL34	MTL	282	370
MTL35	MTL	282	302
MTL36	MTL	286	286
MTL37	MTL	298	298
MTL38	MTL	282	282
MTL39	MTL	282	314
MTL40	MTL	282	282
W01	W	286	306
W02	W	278	278
W03	W	278	282
W04	W	294	306
W05	W	306	306
W06	W	282	290
W07	W	278	294
W08	W	278	278
W09	W	278	294
W10	W	294	306
W11	W	278	290
W12	W	278	294
W13	W	278	310
W14	W	286	306
W15	W	282	306
W16	W	294	310
W17	W	306	306
W18	W	278	290
W19	W	310	310
W20	W	278	278
W21	W	294	294
W22	W	278	278
W23	W	282	350
W24	W	282	310
W25	W	286	350
W26	W	290	354
W27	W	302	350
W28	W	278	294
W29	W	278	350
W30	W	282	282

## Sheet: 36
	Pop	36A	36B	Row Labels	Count of 36A		Row Labels	Count of 36B
SP01	SP	275	283	-9	2		-9	2
SP02	SP	271	275	267	3		267	1
SP03	SP	271	275	271	57		271	7
SP04	SP	271	275	273	5	>275	274	2	>275
SP05	SP	275	287	274	10	>275	275	17
SP06	SP	287	291	275	72		277	1	>279
SP07	SP	275	291	276	1	>275	278	6	>279
SP08	SP	271	291	278	11	>279	279	64
SP09	SP	275	287	279	90		281	2	>283
SP10	SP	271	303	281	3	>283	283	32
SP11	SP	291	291	282	1	>283	285	4	>287
SP12	SP	271	271	283	26		287	98
SP13	SP	271	287	285	2	>287	289	41	>291
SP14	SP	275	299	287	18		291	6
SP15	SP	275	279	289	8	>291	293	5	>295
SP16	SP	275	291	291	1		294	1	>295
SP17	SP	291	291	(blank)			295	3
SP18	SP	283	291	Grand Total	310		299	16
SP19	SP	279	291				302	1	>303
SP20	SP	271	275				303	1
SP21	SP	279	279				(blank)
SP22	SP	275	279				Grand Total	310
SP23	SP	275	287
SP24	SP	279	287
SP25	SP	279	279
SP26	SP	279	295
SP27	SP	271	287
SP28	SP	279	287
SP29	SP	275	279
SP30	SP	279	295
SP31	SP	267	279
SP33	SP	267	279
PFL01	PFL	279	279
PFL02	PFL	279	283
PFL03	PFL	279	287
PFL04	PFL	271	275
PFL05	PFL	271	291
PFL06	PFL	279	287
PFL07	PFL	287	287
PFL08	PFL	287	279
PFL09	PFL	279	287
PFL10	PFL	279	287
PFL11	PFL	279	279
PFL12	PFL	279	287
PFL13	PFL	287	287
PFL14	PFL	283	287
PFL15	PFL	283	287
PFL16	PFL	283	283
PFL17	PFL	271	279
PFL18	PFL	287	287
PFL19	PFL	283	287
PFL20	PFL	283	287
PFL21	PFL	279	287
PFL22	PFL	275	279
PFL23	PFL	279	283
PFL24	PFL	279	279
PFL25	PFL	287	287
PFL26	PFL	271	279
PFL27	PFL	275	287
PFL28	PFL	287	287
PFL29	PFL	283	287
PFL30	PFL	275	287
PFL31	PFL	283	287
TT01	TT	279	291
TT02	TT	275	279
TT03	TT	279	287
TT04	TT	279	291
TT05	TT	287	287
TT06	TT	283	291
TT07	TT	283	287
TT08	TT	275	287
TT09	TT	275	287
TT10	TT	275	287
TT11	TT	279	283
TT12	TT	279	287
TT13	TT	279	299
TT14	TT	279	287
TT15	TT	279	275
TT16	TT	275	287
TT17	TT	283	283
TT18	TT	279	287
TT19	TT	283	287
TT20	TT	275	279
TT21	TT	271	287
TT22	TT	275	283
TT23	TT	279	279
TT24	TT	283	287
TT25	TT	275	279
TT26	TT	283	299
TT27	TT	275	287
TT28	TT	279	283
TT29	TT	275	287
TT30	TT	287	291
TT31	TT	279	287
PNS01	PNS	283	283
PNS02	PNS	283	299
PNS03	PNS	271	275
PNS04	PNS	275	291
PNS05	PNS	275	291
PNS06	PNS	271	271
PNS07	PNS	275	279
PNS08	PNS	275	275
PNS09	PNS	271	291
PNS10	PNS	275	279
PNS11	PNS	271	283
PNS12	PNS	283	291
PNS13	PNS	271	283
PNS14	PNS	271	283
PNS15	PNS	283	283
PNS16	PNS	279	287
PNS17	PNS	271	275
PNS18	PNS	275	287
PNS19	PNS	287	287
PNS20	PNS	283	283
PNS21	PNS	271	283
PNS22	PNS	275	283
PNS23	PNS	271	291
PNS24	PNS	275	291
PNS25	PNS	279	291
PNS26	PNS	275	279
PNS27	PNS	279	287
PNS28	PNS	279	291
PNS29	PNS	287	287
PNS30	PNS	283	291
SM01	SM	279	283
SM02	SM	275	287
SM03	SM	275	287
SM04	SM	275	287
SM05	SM	279	283
SM06	SM	279	287
SM07	SM	279	299
SM08	SM	279	287
SM09	SM	275	279
SM10	SM	283	287
SM11	SM	279	283
SM12	SM	279	283
SM13	SM	275	287
SM14	SM	291	299
SM15	SM	275	287
SM16	SM	279	283
SM17	SM	279	279
SM18	SM	279	279
SM19	SM	279	279
SM20	SM	271	291
SM21	SM	271	291
SM22	SM	271	275
SM23	SM	275	279
SM24	SM	275	295
SM25	SM	291	299
SM26	SM	271	271
SM27	SM	271	299
SM28	SM	279	291
SM29	SM	271	299
SM30	SM	271	279
TPK01	TPK	279	287
TPK02	TPK	279	279
TPK03	TPK	279	287
TPK04	TPK	287	287
TPK05	TPK	283	287
TPK06	TPK	279	287
TPK07	TPK	279	283
TPK08	TPK	271	279
TPK09	TPK	275	275
TPK10	TPK	275	291
TPK11	TPK	275	291
TPK12	TPK	283	283
TPK13	TPK	271	271
TPK14	TPK	267	267
TPK15	TPK	275	287
TPK16	TPK	275	283
TPK17	TPK	271	279
TPK18	TPK	283	291
TPK19	TPK	275	283
TPK20	TPK	275	283
TPK21	TPK	283	283
TPK22	TPK	283	287
TPK23	TPK	275	275
TPK24	TPK	275	287
TPK25	TPK	287	287
TPK26	TPK	283	283
TPK27	TPK	275	283
TPK28	TPK	275	283
TPK29	TPK	271	291
TPK30	TPK	275	291
KP01	KP	279	287
KP02	KP	275	299
KP03	KP	279	279
KP04	KP	279	279
KP05	KP	279	287
KP06	KP	287	287
KP07	KP	279	279
KP08	KP	275	287
KP09	KP	287	287
KP10	KP	271	291
KP11	KP	287	287
KP12	KP	279	279
KP13	KP	271	283
KP14	KP	275	287
KP15	KP	275	287
KP16	KP	279	295
KP17	KP	275	279
KP18	KP	275	287
KP19	KP	279	279
KP20	KP	279	295
KP21	KP	275	287
KP22	KP	275	279
KP23	KP	-9	-9
KP24	KP	271	287
KP25	KP	291	295
KP26	KP	279	291
KP27	KP	279	279
KP28	KP	279	279
KP29	KP	279	279
KP30	KP	275	279
KP31	KP	279	287
HC01	HC	279	287
HC02	HC	291	287
HC03	HC	275	287
HC04	HC	275	279
HC05	HC	279	291
HC06	HC	275	275
HC07	HC	275	287
HC08	HC	279	279
HC09	HC	279	287
HC10	HC	275	279
HC11	HC	271	275
HC12	HC	279	291
HC13	HC	279	287
HC14	HC	279	283
HC15	HC	271	291
HC16	HC	-9	-9
HC17	HC	279	287
HC18	HC	279	287
HC19	HC	275	279
HC20	HC	279	283
HC21	HC	279	287
HC22	HC	279	287
HC23	HC	275	287
HC24	HC	275	287
HC25	HC	287	287
HC26	HC	279	279
HC27	HC	275	279
HC28	HC	279	279
HC29	HC	275	279
HC30	HC	275	279
MTL01	MTL	279	279
MTL02	MTL	275	279
MTL03	MTL	279	279
MTL04	MTL	271	279
MTL05	MTL	279	279
MTL06	MTL	279	279
MTL07	MTL	279	287
MTL08	MTL	287	287
MTL09	MTL	279	287
MTL10	MTL	279	287
MTL11	MTL	271	279
MTL12	MTL	275	279
MTL13	MTL	279	287
MTL14	MTL	279	279
MTL15	MTL	279	279
MTL16	MTL	279	291
MTL17	MTL	279	279
MTL18	MTL	271	271
MTL19	MTL	275	287
MTL20	MTL	271	279
MTL21	MTL	287	287
MTL22	MTL	279	287
MTL23	MTL	279	279
MTL24	MTL	275	291
MTL25	MTL	283	299
MTL31	MTL	279	279
MTL32	MTL	275	279
MTL33	MTL	275	287
MTL34	MTL	279	287
MTL35	MTL	279	279
MTL36	MTL	279	295
MTL37	MTL	283	299
MTL38	MTL	279	287
MTL39	MTL	275	279
MTL40	MTL	279	295
W01	W	271	291
W02	W	271	275
W03	W	275	279
W04	W	275	295
W05	W	291	299
W06	W	271	271
W07	W	271	299
W08	W	279	291
W09	W	271	299
W10	W	271	279
W11	W	275	283
W12	W	271	275
W13	W	271	275
W14	W	271	275
W15	W	276	287
W16	W	287	291
W17	W	275	291
W18	W	271	291
W19	W	275	287
W20	W	271	303
W21	W	291	291
W22	W	271	271
W23	W	271	279
W24	W	275	299
W25	W	275	279
W26	W	275	291
W27	W	291	291
W28	W	283	291
W29	W	279	291
W30	W	271	275

## Sheet: 48
	Pop	48A	48B	Row Labels	Count of 48A		Row Labels	Count of 48B
SP01	SP	346	346	-9	6		-9	6
SP02	SP	322	322	252	1		260	2
SP03	SP	274	346	256	1		262	3
SP04	SP	322	382	260	7		274	3
SP05	SP	314	322	262	11		276	1
SP06	SP	322	322	264	1		278	4
SP07	SP	274	346	274	12		282	1
SP08	SP	322	378	276	2		288	3
SP09	SP	278	322	278	6		292	1
SP10	SP	346	346	282	2		294	1
SP11	SP	278	278	288	7		302	2
SP12	SP	346	382	292	3		307	1	>308
SP13	SP	322	322	294	1		308	22
SP14	SP	322	322	298	3		310	12
SP15	SP	314	350	300	2		311	2	>312
SP16	SP	346	350	302	4		312	16
SP17	SP	338	378	304	2		314	1
SP18	SP	274	322	306	6		316	8
SP19	SP	322	346	307	3		318	3
SP20	SP	278	278	308	33		320	6
SP21	SP	322	322	310	17		322	22
SP22	SP	278	278	312	13		324	8
SP23	SP	278	346	314	8		326	8
SP24	SP	274	322	316	4		328	8
SP25	SP	322	382	317	1	>318	330	9
SP26	SP	278	278	318	6		332	6
SP27	SP	346	382	320	9		334	15
SP28	SP	346	346	322	35		336	6
SP29	SP	322	346	324	4		338	6
SP30	SP	322	346	326	11		340	2
SP31	SP	320	344	328	4		342	3
SP33	SP	344	344	330	8		344	3
PFL01	PFL	358	358	331	1	>332	346	18
PFL02	PFL	314	350	332	3		348	5
PFL03	PFL	322	350	334	6		350	19
PFL04	PFL	274	318	336	6		352	4
PFL05	PFL	262	310	338	8		354	6
PFL06	PFL	262	310	340	2		355	4	>356
PFL07	PFL	262	276	342	3		356	8
PFL08	PFL	306	310	344	3		358	3
PFL09	PFL	262	262	346	8		360	3
PFL10	PFL	308	312	347	1	>348	362	6
PFL11	PFL	260	308	348	2		364	1
PFL12	PFL	276	308	350	8		366	9
PFL13	PFL	308	316	352	3		370	3
PFL14	PFL	308	316	354	5		372	1
PFL15	PFL	308	308	356	1		374	4
PFL16	PFL	312	312	358	4		376	4
PFL17	PFL	308	312	360	3		378	3
PFL18	PFL	302	312	362	2		382	9
PFL19	PFL	260	308	366	1		384	1
PFL20	PFL	260	308	370	4		386	2
PFL21	PFL	276	308	378	1		394	1
PFL22	PFL	260	312	386	1		396	2
PFL23	PFL	312	320	398	1		(blank)
PFL24	PFL	262	312	(blank)			Grand Total	310
PFL25	PFL	262	308	Grand Total	310
PFL26	PFL	308	308
PFL27	PFL	308	308
PFL28	PFL	308	308
PFL29	PFL	262	274
PFL30	PFL	308	308
PFL31	PFL	308	308
TT01	TT	316	316
TT02	TT	308	348
TT03	TT	336	336
TT04	TT	308	356
TT05	TT	312	336
TT06	TT	308	312
TT07	TT	308	312
TT08	TT	316	316
TT09	TT	360	360
TT10	TT	320	332
TT11	TT	312	312
TT12	TT	324	324
TT13	TT	308	312
TT14	TT	308	344
TT15	TT	308	332
TT16	TT	336	340
TT17	TT	320	352
TT18	TT	312	316
TT19	TT	356	360
TT20	TT	-9	-9
TT21	TT	312	312
TT22	TT	308	312
TT23	TT	342	324
TT24	TT	312	326
TT25	TT	322	356
TT26	TT	308	312
TT27	TT	308	308
TT28	TT	308	312
TT29	TT	348	356
TT30	TT	318	356
TT31	TT	332	356
PNS01	PNS	322	382
PNS02	PNS	256	366
PNS03	PNS	310	366
PNS04	PNS	322	354
PNS05	PNS	306	374
PNS06	PNS	310	310
PNS07	PNS	302	302
PNS08	PNS	338	338
PNS09	PNS	354	374
PNS10	PNS	310	310
PNS11	PNS	306	354
PNS12	PNS	322	322
PNS13	PNS	330	346
PNS14	PNS	314	314
PNS15	PNS	310	326
PNS16	PNS	322	322
PNS17	PNS	322	322
PNS18	PNS	298	366
PNS19	PNS	370	372
PNS20	PNS	338	338
PNS21	PNS	294	294
PNS22	PNS	326	330
PNS23	PNS	322	336
PNS24	PNS	310	334
PNS25	PNS	-9	-9
PNS26	PNS	-9	-9
PNS27	PNS	310	334
PNS28	PNS	314	362
PNS29	PNS	338	346
PNS30	PNS	322	370
SM01	SM	338	338
SM02	SM	354	382
SM03	SM	310	366
SM04	SM	330	346
SM05	SM	334	338
SM06	SM	326	358
SM07	SM	326	342
SM08	SM	330	330
SM09	SM	354	362
SM10	SM	346	362
SM11	SM	326	326
SM12	SM	330	334
SM13	SM	310	310
SM14	SM	322	350
SM15	SM	350	382
SM16	SM	350	354
SM17	SM	326	346
SM18	SM	334	346
SM19	SM	370	334
SM20	SM	370	374
SM21	SM	282	282
SM22	SM	354	366
SM23	SM	326	354
SM24	SM	310	330
SM25	SM	362	366
SM26	SM	330	338
SM27	SM	322	322
SM28	SM	318	330
SM29	SM	350	362
SM30	SM	350	382
TPK01	TPK	310	334
TPK02	TPK	310	346
TPK03	TPK	310	366
TPK04	TPK	310	310
TPK05	TPK	310	310
TPK06	TPK	310	334
TPK07	TPK	310	334
TPK08	TPK	346	346
TPK09	TPK	308	308
TPK10	TPK	260	260
TPK11	TPK	308	328
TPK12	TPK	308	324
TPK13	TPK	260	308
TPK14	TPK	308	348
TPK15	TPK	328	328
TPK16	TPK	348	348
TPK17	TPK	312	332
TPK18	TPK	308	328
TPK19	TPK	308	324
TPK20	TPK	308	308
TPK21	TPK	308	308
TPK22	TPK	342	328
TPK23	TPK	334	342
TPK24	TPK	308	346
TPK25	TPK	308	320
TPK26	TPK	308	308
TPK27	TPK	308	308
TPK28	TPK	308	308
TPK29	TPK	308	308
TPK30	TPK	332	346
KP01	KP	342	354
KP02	KP	322	330
KP03	KP	322	322
KP04	KP	330	350
KP05	KP	322	322
KP06	KP	322	322
KP07	KP	274	350
KP08	KP	306	350
KP09	KP	262	362
KP10	KP	322	330
KP11	KP	322	334
KP12	KP	274	322
KP13	KP	334	334
KP14	KP	326	326
KP15	KP	358	366
KP16	KP	362	370
KP17	KP	274	322
KP18	KP	306	334
KP19	KP	318	330
KP20	KP	262	322
KP21	KP	302	322
KP22	KP	322	350
KP23	KP	318	326
KP24	KP	322	322
KP25	KP	322	350
KP26	KP	274	326
KP27	KP	330	350
KP28	KP	322	338
KP29	KP	302	302
KP30	KP	318	318
KP31	KP	350	350
HC01	HC	324	328
HC02	HC	304	340
HC03	HC	304	328
HC04	HC	316	316
HC05	HC	328	328
HC06	HC	328	352
HC07	HC	312	312
HC08	HC	340	376
HC09	HC	300	308
HC10	HC	352	352
HC11	HC	332	332
HC12	HC	336	336
HC13	HC	312	312
HC14	HC	336	336
HC15	HC	360	360
HC16	HC	324	324
HC17	HC	326	334
HC18	HC	326	326
HC19	HC	318	318
HC20	HC	338	350
HC21	HC	326	334
HC22	HC	326	330
HC23	HC	314	366
HC24	HC	314	350
HC25	HC	298	350
HC26	HC	330	330
HC27	HC	338	342
HC28	HC	338	374
HC29	HC	322	326
HC30	HC	328	328
MTL01	MTL	350	382
MTL02	MTL	282	350
MTL03	MTL	318	334
MTL04	MTL	354	362
MTL05	MTL	366	386
MTL06	MTL	322	350
MTL07	MTL	358	396
MTL08	MTL	-9	-9
MTL09	MTL	350	350
MTL10	MTL	378	378
MTL11	MTL	386	394
MTL12	MTL	322	334
MTL13	MTL	334	350
MTL14	MTL	298	322
MTL15	MTL	350	386
MTL16	MTL	314	334
MTL17	MTL	398	310
MTL18	MTL	274	274
MTL19	MTL	334	354
MTL20	MTL	370	370
MTL21	MTL	-9	-9
MTL22	MTL	358	358
MTL23	MTL	306	310
MTL24	MTL	310	310
MTL25	MTL	274	310
MTL31	MTL	274	274
MTL32	MTL	324	324
MTL33	MTL	320	364
MTL34	MTL	320	332
MTL35	MTL	300	324
MTL36	MTL	332	332
MTL37	MTL	340	396
MTL38	MTL	336	384
MTL39	MTL	336	336
MTL40	MTL	316	316
W01	W	252	288
W02	W	262	262
W03	W	288	288
W04	W	320	324
W05	W	352	356
W06	W	344	356
W07	W	344	356
W08	W	320	320
W09	W	348	356
W10	W	292	352
W11	W	288	356
W12	W	312	316
W13	W	308	308
W14	W	312	376
W15	W	-9	-9
W16	W	288	288
W17	W	320	356
W18	W	288	312
W19	W	264	292
W20	W	360	376
W21	W	260	260
W22	W	292	348
W23	W	288	320
W24	W	320	376
W25	W	292	312
W26	W	312	348
W27	W	288	320
W28	W	288	320
W29	W	352	356
W30	W	262	262

[truncated: 2 more sheets: 60, 65]
